# Supplementary material for: Comparative Transcriptomic Analysis of Subcutaneous Adipose Tissue from Local Pig Breeds
Source: Genes (Basel). 2020 Apr 15;11(4):422. doi: 10.3390/genes11040422 (PMC7231169; doi:10.3390/genes11040422)
Supplement: Supplementary file 1 [file genes-11-00422-s001.zip]

Archive with 5 entries (5 files):
- Supplementary Table 1_Primer design for qPCR.docx
- Supplementary Table 2_List of differentially expressed genes.xlsx
- Supplementary Table 3_Enriched biological functions in the set of differentially expressed genes.xlsx
- Supplementary Table 4_Enriched canonical pathways in the set of differentially expressed genes.xlsx
- Supplementary Table 5_Predicted upstream regulators for the set of diferentially expressed genes.xlsx
