# Supplementary material for: Comparative Transcriptomic Analysis of Subcutaneous Adipose Tissue from Local Pig Breeds
Source: Genes (Basel). 2020 Apr 15;11(4):422. doi: 10.3390/genes11040422 (PMC7231169; doi:10.3390/genes11040422)
Supplement: Supplementary file 1 [file genes-11-00422-s001.zip › Supplementary Table 2_List of differentially expressed genes.xlsx]

## Sheet: Sheet1
List of differentially expressed genes
ID Ensembl	Gene	log2FoldChange	pvalue	padj
ENSSSCG00000036109	BIRC7	4.86316	2.65e-31	1.62e-27
ENSSSCG00000010131	TXNRD2	3.05765	1.34e-13	4.12e-10
ENSSSCG00000015027	C11orf1	2.67998	5.68e-11	1.16e-07
ENSSSCG00000010133	ARVCF	2.22467	7.48e-10	1.13e-06
ENSSSCG00000031616	FOSB	-2.02773	9.23e-10	1.13e-06
ENSSSCG00000013758	ZSWIM4	-1.95597	1.65e-09	1.69e-06
ENSSSCG00000039357		2.04993	1.98e-09	1.74e-06
ENSSSCG00000000493	FRS2	4.43924	2.38e-09	1.82e-06
ENSSSCG00000033685	NOXA1	2.18311	2.91e-09	1.99e-06
ENSSSCG00000004454	ME1	2.0902	1.37e-08	8.42e-06
ENSSSCG00000004832	UBE3A	1.99943	1.93e-08	9.87e-06
ENSSSCG00000035308		-1.59112	1.84e-08	9.87e-06
ENSSSCG00000022948	SLC7A9	-2.32418	2.59e-08	1.22e-05
ENSSSCG00000031003		2.24053	5.36e-08	2.35e-05
ENSSSCG00000000660	A2M	3.52127	6.56e-08	2.68e-05
ENSSSCG00000000767	ATP6V1E1	-2.00487	9.06e-08	3.47e-05
ENSSSCG00000005951	TMEM71	2.51689	1.6e-07	5.78e-05
ENSSSCG00000036724	CRYAB	1.45679	1.72e-07	5.86e-05
ENSSSCG00000007287	GSS	1.86331	1.94e-07	6.25e-05
ENSSSCG00000015549	RNASEL	-2.07147	2.26e-07	6.92e-05
ENSSSCG00000038457		2.67313	8.59e-07	0.000250849
ENSSSCG00000021220	CKB	2.19278	9.08e-07	0.000253289
ENSSSCG00000014117	THBS4	2.26964	9.65e-07	0.00025731
ENSSSCG00000011500	KBTBD8	-2.98654	1.17e-06	0.000300152
ENSSSCG00000009369	COG6	-1.37167	1.53e-06	0.000361599
ENSSSCG00000036844	GPR171	2.31008	1.52e-06	0.000361599
ENSSSCG00000037660		1.24795	1.71e-06	0.000388241
ENSSSCG00000027169	ENOSF1	1.86336	1.81e-06	0.000397209
ENSSSCG00000010494	SORBS1	1.6289	1.92e-06	0.000405295
ENSSSCG00000039360	LRFN4	-1.80482	2.03e-06	0.00041479
ENSSSCG00000012693	CT55	1.77675	2.14e-06	0.000423144
ENSSSCG00000017359	RUNDC3A	1.2772	2.43e-06	0.000464871
ENSSSCG00000012062	TTC3	1.3748	2.52e-06	0.000468045
ENSSSCG00000001984	KHNYN	1.10588	2.74e-06	0.00048843
ENSSSCG00000039104		-1.71432	2.79e-06	0.00048843
ENSSSCG00000007998	RHBDL1	0.95104	2.89e-06	0.000492915
ENSSSCG00000009793	CLIP1	1.27403	3.06e-06	0.000494501
ENSSSCG00000035619	TMEM135	1.55535	2.99e-06	0.000494501
ENSSSCG00000030681	MYBPH	1.19203	3.18e-06	0.000500026
ENSSSCG00000034388	CYP8B1	-2.24012	3.54e-06	0.000529284
ENSSSCG00000016078	HSPE1	2.16498	3.47e-06	0.000529284
ENSSSCG00000010105	SMPD4	-1.52558	3.97e-06	0.000579329
ENSSSCG00000008261	HK2	1.72248	4.2e-06	0.00059874
ENSSSCG00000032195		1.32447	4.3e-06	0.00060014
ENSSSCG00000035924	SHISA7	-1.42622	4.93e-06	0.00067138
ENSSSCG00000010854	TMEM63A	1.58181	5.04e-06	0.000672295
ENSSSCG00000017141	AATK	-1.77279	5.59e-06	0.000729456
ENSSSCG00000006983	CNOT7	1.80756	5.8e-06	0.000741649
ENSSSCG00000032536	B3GNT8	-1.97653	7.46e-06	0.000863356
ENSSSCG00000005753	CAMSAP1	-2.08838	7.39e-06	0.000863356
ENSSSCG00000033095	KIN	1.22815	7.22e-06	0.000863356
ENSSSCG00000035904	RPL7A	0.919704	7e-06	0.000863356
ENSSSCG00000031912		-0.99923	7.25e-06	0.000863356
ENSSSCG00000012825	IKBKG	1.064	8.46e-06	0.000961431
ENSSSCG00000014023	RUFY1	-1.80942	8.86e-06	0.000972417
ENSSSCG00000028249	SKA3	1.1045	8.88e-06	0.000972417
ENSSSCG00000016991	DUSP1	-1.53886	9.54e-06	0.0010137
ENSSSCG00000008021	TMEM204	-1.85591	9.59e-06	0.0010137
ENSSSCG00000036810	ARL11	1.59415	1.01e-05	0.00104779
ENSSSCG00000011848	TFRC	1.16528	1.02e-05	0.00104779
ENSSSCG00000002457	ITPK1	1.94406	1.07e-05	0.00107361
ENSSSCG00000036201	NPR3	1.88059	1.18e-05	0.00116908
ENSSSCG00000033946	DIDO1	-1.36659	1.3e-05	0.0012503
ENSSSCG00000031925	SHANK3	-1.59165	1.3e-05	0.0012503
ENSSSCG00000014567	TRIM66	-1.87442	1.36e-05	0.00128068
ENSSSCG00000032986	AKAP17A	-1.09685	1.49e-05	0.00138137
ENSSSCG00000029291	PIGZ	-1.71623	1.69e-05	0.00154377
ENSSSCG00000013227	KBTBD4	1.06191	1.82e-05	0.00163846
ENSSSCG00000029944	FASN	1.69098	1.91e-05	0.00169699
ENSSSCG00000014038	FAM193B	-1.69213	2.04e-05	0.00178349
ENSSSCG00000033822	THRSP	1.49536	2.14e-05	0.00184956
ENSSSCG00000022725	FLOT1	0.97276	2.63e-05	0.00220939
ENSSSCG00000032841		-2.18551	2.6e-05	0.00220939
ENSSSCG00000038911	KLF2	-1.23566	2.71e-05	0.00224888
ENSSSCG00000026994	ADAMTS10	-1.25048	2.82e-05	0.00230364
ENSSSCG00000013737	RNASEH2A	1.11892	3.12e-05	0.00251948
ENSSSCG00000016863	OXCT1	1.21245	3.19e-05	0.00254304
ENSSSCG00000029403	C16orf74	1.06941	3.3e-05	0.00256089
ENSSSCG00000016433		-1.81286	3.27e-05	0.00256089
ENSSSCG00000033302		1.06374	3.36e-05	0.00257553
ENSSSCG00000000050	NAGA	1.0316	3.59e-05	0.00266726
ENSSSCG00000029573	NASP	1.73835	3.6e-05	0.00266726
ENSSSCG00000001757	WDR61	1.36436	3.61e-05	0.00266726
ENSSSCG00000011831	APOD	-1.17499	3.67e-05	0.00267672
ENSSSCG00000007430	NEURL2	1.06041	3.71e-05	0.00267672
ENSSSCG00000014632	FAM160A2	-1.38019	4.11e-05	0.00293392
ENSSSCG00000039342	DNAI1	1.17802	4.29e-05	0.00298951
ENSSSCG00000038405	STMN3	-2.05789	4.27e-05	0.00298951
ENSSSCG00000029602	WDR37	1.40081	4.46e-05	0.0030727
ENSSSCG00000003339	INTS11	-1.29654	4.65e-05	0.00316833
ENSSSCG00000002447	CPSF2	1.17497	4.83e-05	0.00325305
ENSSSCG00000040681	FABP4	1.06122	5.39e-05	0.00351557
ENSSSCG00000014288	GDF9	1.31804	5.31e-05	0.00351557
ENSSSCG00000004103	PCMT1	1.36771	5.34e-05	0.00351557
ENSSSCG00000023599	TIMM8B	1.05045	5.57e-05	0.00359938
ENSSSCG00000007970	POLR3K	0.989416	6.3e-05	0.0040231
ENSSSCG00000036797		-2.03161	6.44e-05	0.00407099
ENSSSCG00000015430	RINT1	1.39245	6.76e-05	0.00422916
ENSSSCG00000002354	COQ6	1.82073	6.96e-05	0.00431203
ENSSSCG00000000807	SLC38A1	1.77533	7.47e-05	0.00458132
ENSSSCG00000004698	SERINC4	1.23085	7.68e-05	0.00466241
ENSSSCG00000006365	DEDD	1.33863	8.1e-05	0.00482391
ENSSSCG00000003601	HCRTR1	0.92142	8.07e-05	0.00482391
ENSSSCG00000013598	KANK3	-1.16892	8.47e-05	0.00499526
ENSSSCG00000017421	ACLY	1.85325	8.84e-05	0.0051623
ENSSSCG00000001001		1.07415	9.1e-05	0.00526312
ENSSSCG00000011377	LAMB2	-1.05608	9.42e-05	0.00529677
ENSSSCG00000006219	MTFR1	1.65193	9.5e-05	0.00529677
ENSSSCG00000011561	PRRT3	0.884241	9.45e-05	0.00529677
ENSSSCG00000009826	TCTN1	1.17764	9.29e-05	0.00529677
ENSSSCG00000040793	CTSD	0.906568	9.84e-05	0.00543618
ENSSSCG00000025560	PGLYRP2	2.60357	0.000103988	0.00562685
ENSSSCG00000013839	RASAL3	1.719	0.000103732	0.00562685
ENSSSCG00000016208	ZFAND2B	1.07025	0.000104575	0.00562685
ENSSSCG00000038459	SURF2	0.748195	0.000108184	0.00577044
ENSSSCG00000003000	ITPKC	-2.49984	0.000109373	0.00578355
ENSSSCG00000017311	MAPT	-1.55705	0.000113686	0.00596024
ENSSSCG00000030155	PHF10	0.995806	0.000119085	0.00619042
ENSSSCG00000027294	CDV3	-1.00195	0.000125717	0.00648022
ENSSSCG00000003950	TIE1	-1.49111	0.00013818	0.00706332
ENSSSCG00000017356	FAM171A2	0.884098	0.000139739	0.00708398
ENSSSCG00000017926	SLC16A13	1.44016	0.000147331	0.00740761
ENSSSCG00000009216	SPP1	1.83842	0.00015531	0.00774528
ENSSSCG00000008006	FBXL16	1.31986	0.000159048	0.00786772
ENSSSCG00000015044	NKAPD1	1.04967	0.000161655	0.00793275
ENSSSCG00000040160	MMP24	0.927963	0.000166232	0.00809258
ENSSSCG00000038202	PCNT	-1.58191	0.000171631	0.00828964
ENSSSCG00000038189	SMCR8	-1.3424	0.000184608	0.00884677
ENSSSCG00000001832	ACAN	1.436	0.0001891	0.00894604
ENSSSCG00000033608	LOXL2	1.17498	0.000189597	0.00894604
ENSSSCG00000022999	ZNF232	-1.44967	0.000191348	0.00895977
ENSSSCG00000030095	ZBTB16	-1.34382	0.000196891	0.00908919
ENSSSCG00000029761		-0.80704	0.000197076	0.00908919
ENSSSCG00000037791	NKD2	1.28793	0.00020391	0.0093342
ENSSSCG00000025858	ELN	-1.74255	0.000207048	0.00933846
ENSSSCG00000036236	ELOVL6	1.23598	0.000206152	0.00933846
ENSSSCG00000017571	EME1	0.85285	0.000209375	0.00937449
ENSSSCG00000007717	METTL27	-1.60837	0.000212524	0.00944654
ENSSSCG00000007978	LOC100737768	-1.65051	0.000220803	0.00967432
ENSSSCG00000017797	SLC6A4	-1.47504	0.000219883	0.00967432
ENSSSCG00000004207		-1.50701	0.00022321	0.00971043
ENSSSCG00000006539	SHC1	0.871522	0.00023184	0.00994481
ENSSSCG00000017415	TTC25	1.59331	0.00023037	0.00994481
ENSSSCG00000022204	AGRN	-1.65999	0.000240261	0.0101225
ENSSSCG00000017876	CYB5D2	-1.35454	0.000240933	0.0101225
ENSSSCG00000003919	MUTYH	1.15676	0.000240659	0.0101225
ENSSSCG00000008238	ELMOD3	0.872836	0.000242753	0.0101296
ENSSSCG00000002042	OXA1L	0.907674	0.000245084	0.0101578
ENSSSCG00000018027	TVP23B	-1.79827	0.000248919	0.0102475
ENSSSCG00000013592	ELAVL1	0.978063	0.000254884	0.0103917
ENSSSCG00000027459	RNF13	1.40496	0.000255812	0.0103917
ENSSSCG00000040513	AQP3	-1.40269	0.000261294	0.0104076
ENSSSCG00000005828	EGFL7	0.896682	0.000258423	0.0104076
ENSSSCG00000018039		-0.840844	0.000260692	0.0104076
ENSSSCG00000031562	MZF1	-1.4039	0.000266909	0.0105627
ENSSSCG00000001457	SLA-DQB1	1.09019	0.0002777	0.0109193
ENSSSCG00000008703	ADRA2C	-1.4178	0.000286706	0.0109916
ENSSSCG00000007577	AP5Z1	-1.37092	0.000285705	0.0109916
ENSSSCG00000015444	LAMB1	1.01988	0.00028373	0.0109916
ENSSSCG00000018014	ZNF18	1.3516	0.000286113	0.0109916
ENSSSCG00000008002	CIAO3	1.19584	0.000301086	0.0113304
ENSSSCG00000022849	IL2RA	-1.69461	0.000299488	0.0113304
ENSSSCG00000017925	SLC16A11	1.24788	0.00029741	0.0113304
ENSSSCG00000024389	SIGIRR	1.30134	0.000313898	0.0117406
ENSSSCG00000014370	TMCO6	0.984009	0.000331888	0.0123382
ENSSSCG00000008983	CCDC158	1.23839	0.000362091	0.0133799
ENSSSCG00000032600	PNOC	-2.34814	0.000366745	0.0134707
ENSSSCG00000030408	DDX58	0.867455	0.000372253	0.0135917
ENSSSCG00000014802	NUMA1	-0.855132	0.000375722	0.0136371
ENSSSCG00000000894	CCDC38	0.922578	0.000388774	0.0136381
ENSSSCG00000028627	CYP2G1P	-1.64939	0.000389088	0.0136381
ENSSSCG00000002029	MYH7	-2.39698	0.000385194	0.0136381
ENSSSCG00000035176	SEMA6B	-1.15383	0.000383181	0.0136381
ENSSSCG00000005582	STRBP	1.68391	0.000378434	0.0136381
ENSSSCG00000035399		1.19018	0.000382164	0.0136381
ENSSSCG00000013482		1.05155	0.000432129	0.0150607
ENSSSCG00000026044	FDFT1	1.02903	0.00044383	0.0151248
ENSSSCG00000002313	SLC10A1	-1.46015	0.000441848	0.0151248
ENSSSCG00000038095		-1.36004	0.000439654	0.0151248
ENSSSCG00000039524		1.3478	0.000439769	0.0151248
ENSSSCG00000034089		-2.64822	0.00045658	0.0154733
ENSSSCG00000007309	RBM39	0.871112	0.000461903	0.0155677
ENSSSCG00000001764	SH2D7	0.912083	0.000465108	0.01559
ENSSSCG00000003967	ZMYND12	1.87443	0.000476153	0.0158735
ENSSSCG00000011885	FBXO40	1.20467	0.000484438	0.0160624
ENSSSCG00000037471	LLCFC1	-1.7307	0.000492221	0.0162327
ENSSSCG00000003196	PTOV1	-0.822302	0.000499632	0.016389
ENSSSCG00000021837	STYXL1	0.833084	0.00050975	0.0166319
ENSSSCG00000011411		1.17613	0.000513345	0.0166606
ENSSSCG00000033189	FAM107A	-1.24967	0.000523629	0.0169049
ENSSSCG00000005914	SHARPIN	0.839138	0.000527638	0.0169452
ENSSSCG00000017793	ANKRD13B	-0.856588	0.00056154	0.0178471
ENSSSCG00000002353	FAM161B	0.94995	0.00056068	0.0178471
ENSSSCG00000013106	PTGDR2	0.856734	0.000570572	0.0180407
ENSSSCG00000027457	FBXO22	1.05032	0.000578024	0.0181826
ENSSSCG00000014336	EGR1	-1.17206	0.000587632	0.0183905
ENSSSCG00000007927	PPL	-1.30495	0.000591683	0.0184233
ENSSSCG00000033367	PLEKHA2	1.52272	0.000608436	0.0186607
ENSSSCG00000035037	SIK1	-1.30426	0.000605938	0.0186607
ENSSSCG00000003360	WRAP73	0.747838	0.000603024	0.0186607
ENSSSCG00000012783	IDH3G	0.809248	0.000615399	0.0187804
ENSSSCG00000005922	SMPD5	0.943398	0.000620919	0.018855
ENSSSCG00000028210	NT5C	-1.15376	0.000625412	0.0188979
ENSSSCG00000007951	CREBBP	-1.18189	0.000639868	0.01924
ENSSSCG00000016548	PODXL	-1.31871	0.000651773	0.0195023
ENSSSCG00000027676	NOP56	0.824408	0.000664219	0.0197783
ENSSSCG00000015595	ATF3	-1.90454	0.000672988	0.0199425
ENSSSCG00000005902	FOXH1	-1.13669	0.000679581	0.0200411
ENSSSCG00000023377	EMP3	0.85923	0.000689509	0.0202366
ENSSSCG00000030042	SBNO2	0.939137	0.000709687	0.0207296
ENSSSCG00000029519	CIAPIN1	0.954911	0.000714428	0.020731
ENSSSCG00000014041	MXD3	0.894906	0.000716494	0.020731
ENSSSCG00000023936	MYRFL	-0.916755	0.000727928	0.020963
ENSSSCG00000003660	PABPC4	-1.35838	0.000742938	0.0212952
ENSSSCG00000012895	LOC100525027	0.890094	0.00075525	0.0215475
ENSSSCG00000003253	MYADM	-1.30058	0.00077025	0.0217729
ENSSSCG00000005715	PRRC2B	-1.23175	0.000767776	0.0217729
ENSSSCG00000004565	CA12	-1.75671	0.000792822	0.0217871
ENSSSCG00000011264	CSRNP1	-1.77426	0.000793232	0.0217871
ENSSSCG00000039915	R3HCC1	1.01086	0.000782108	0.0217871
ENSSSCG00000023611	TNXB	-1.23522	0.000784626	0.0217871
ENSSSCG00000016216	TUBA4A	0.801447	0.000787758	0.0217871
ENSSSCG00000006982	ZDHHC2	1.9116	0.000795616	0.0217871
ENSSSCG00000034338		-0.9577	0.000778069	0.0217871
ENSSSCG00000032429	RAX2	0.759145	0.000802976	0.0218909
ENSSSCG00000002993	CYP2A19	-1.78199	0.000822576	0.0219152
ENSSSCG00000013145	DTX4	1.43018	0.000831868	0.0219152
ENSSSCG00000025667	FBXO2	0.849911	0.000807765	0.0219152
ENSSSCG00000011446	NEK4	0.90818	0.000825335	0.0219152
ENSSSCG00000003155	PPP1R15A	-1.09957	0.00082475	0.0219152
ENSSSCG00000035839	TOP3A	-1.16198	0.000831196	0.0219152
ENSSSCG00000001501	VPS52	0.83633	0.000832448	0.0219152
ENSSSCG00000006164	WNT8B	1.86047	0.000815016	0.0219152
ENSSSCG00000032985	GOT2	1.40512	0.000862027	0.0225007
ENSSSCG00000017706	HEATR9	-1.74066	0.000859463	0.0225007
ENSSSCG00000036547	METTL7B	0.767315	0.000866404	0.0225192
ENSSSCG00000005437	KLF4	-1.10268	0.000876931	0.0226966
ENSSSCG00000005084	PPM1A	-1.30612	0.000882631	0.0227473
ENSSSCG00000008030	TSR3	1.00989	0.000886306	0.0227473
ENSSSCG00000012326	RIBC1	0.808062	0.000908353	0.0231123
ENSSSCG00000002495	SYNE3	-1.29188	0.000909843	0.0231123
ENSSSCG00000002550		1.26895	0.000911833	0.0231123
ENSSSCG00000024549	LYL1	-1.84123	0.000939006	0.0237032
ENSSSCG00000001027	BMP6	0.78189	0.00094627	0.0237886
ENSSSCG00000006245	SDR16C5	1.60611	0.000958092	0.0239875
ENSSSCG00000018081	ATP6	1.2665	0.000987149	0.0242128
ENSSSCG00000032644	HLX	-1.02775	0.000985193	0.0242128
ENSSSCG00000011401	LSMEM2	0.718183	0.000992027	0.0242128
ENSSSCG00000007979	LUC7L	-1.09522	0.000985318	0.0242128
ENSSSCG00000035082	PHF5A	0.805025	0.000980978	0.0242128
ENSSSCG00000002515	SLC25A47	0.984258	0.000994722	0.0242128
ENSSSCG00000005594	WDR38	1.14177	0.000984605	0.0242128
ENSSSCG00000018094	CYTB	1.17248	0.000999411	0.0242308
ENSSSCG00000023204	AXIN1	-1.11255	0.00104777	0.0251054
ENSSSCG00000011453	ITIH4	-0.944685	0.00104538	0.0251054
ENSSSCG00000001702	SLC35B2	0.818002	0.00104183	0.0251054
ENSSSCG00000004762	DNAJC17	0.956315	0.0010573	0.0251375
ENSSSCG00000036623		-1.24331	0.00105503	0.0251375
ENSSSCG00000005599	RABEPK	1.11322	0.0011065	0.0261413
ENSSSCG00000033404		0.832862	0.00110804	0.0261413
ENSSSCG00000000263	TNS2	-0.953593	0.00112054	0.0262343
ENSSSCG00000014892	USP35	-1.92635	0.00111755	0.0262343
ENSSSCG00000017667	PTRH2	1.06731	0.0011387	0.0262587
ENSSSCG00000010554	SCD	2.31108	0.00113785	0.0262587
ENSSSCG00000011199	TBC1D5	0.93062	0.00113655	0.0262587
ENSSSCG00000032490		0.941204	0.00112684	0.0262587
ENSSSCG00000017529	CBX1	0.953867	0.00114458	0.0262952
ENSSSCG00000006533	ADAM15	-1.17309	0.0011711	0.0263629
ENSSSCG00000028567	BTNL9	-1.50866	0.00116537	0.0263629
ENSSSCG00000017928	C12H17orf49	0.960597	0.0011682	0.0263629
ENSSSCG00000004755	DLL4	-1.51915	0.00117331	0.0263629
ENSSSCG00000035029	NOVA2	-1.91436	0.00115386	0.0263629
ENSSSCG00000021408	TKT	0.855434	0.00117151	0.0263629
ENSSSCG00000037016	ID1	-1.82486	0.00117972	0.0264102
ENSSSCG00000036001	RNF170	1.67602	0.00118637	0.0264625
ENSSSCG00000007426	ACOT8	0.785457	0.00120759	0.0266234
ENSSSCG00000029985	ARL10	-1.71661	0.00119937	0.0266234
ENSSSCG00000021954	TAS2R39	-4.60849	0.00121094	0.0266234
ENSSSCG00000034462		-1.44162	0.00120457	0.0266234
ENSSSCG00000004578	ANXA2	0.817072	0.00123732	0.0266335
ENSSSCG00000007540	CABLES2	0.695784	0.00125048	0.0266335
ENSSSCG00000008981	FAM47E	1.27277	0.00122641	0.0266335
ENSSSCG00000002383	FOS	-1.08682	0.00122912	0.0266335
ENSSSCG00000011618	GATA2	-1.12003	0.00122523	0.0266335
ENSSSCG00000017066	GEMIN5	0.743569	0.00124007	0.0266335
ENSSSCG00000035098	MED4	1.6489	0.00124285	0.0266335
ENSSSCG00000025460	SPSB2	0.800524	0.00124818	0.0266335
ENSSSCG00000038575		-1.43524	0.00121885	0.0266335
ENSSSCG00000000587	AEBP2	-1.27469	0.00125936	0.0266376
ENSSSCG00000007665	IRS1	1.01349	0.00125669	0.0266376
ENSSSCG00000022975	AMT	-0.99739	0.00126457	0.0266559
ENSSSCG00000027357	CSTB	0.969752	0.00128824	0.0270618
ENSSSCG00000031710	BRF1	-1.3052	0.00130984	0.0273284
ENSSSCG00000030603	TATDN1	0.927779	0.00130821	0.0273284
ENSSSCG00000008009	LMF1	-0.881965	0.00133682	0.0277088
ENSSSCG00000005322	NPR2	-0.776087	0.0013371	0.0277088
ENSSSCG00000011214	NGLY1	1.03106	0.00136678	0.0280396
ENSSSCG00000039605		0.925746	0.0013602	0.0280396
ENSSSCG00000037181		0.965145	0.00136248	0.0280396
ENSSSCG00000035891	ADGRB1	-2.50946	0.00138611	0.0283413
ENSSSCG00000034611	MEAF6	-2.04588	0.00139292	0.028386
ENSSSCG00000015115	CBL	1.24811	0.00140755	0.0284948
ENSSSCG00000037646	DNAJA4	0.994771	0.00140428	0.0284948
ENSSSCG00000002866	CEBPA	0.974252	0.0014229	0.0285231
ENSSSCG00000020735	MAP3K15	1.0361	0.00142225	0.0285231
ENSSSCG00000013582	XAB2	-1.57819	0.00141394	0.0285231
ENSSSCG00000017403	STAT3	-0.940223	0.00144584	0.0287947
ENSSSCG00000014296	VDAC1	1.27471	0.0014434	0.0287947
ENSSSCG00000012293	PRICKLE3	0.802184	0.00147348	0.0292502
ENSSSCG00000038164	RAI1	0.824679	0.00148439	0.0293717
ENSSSCG00000000117	C22orf23	0.927053	0.0014967	0.0294255
ENSSSCG00000003352	CDK11B	-0.810207	0.00149241	0.0294255
ENSSSCG00000013732	MAST1	1.15603	0.00152042	0.0297964
ENSSSCG00000040929	TPT1	0.691927	0.00153104	0.029909
ENSSSCG00000033711		0.864463	0.00155145	0.0302114
ENSSSCG00000011299	CLEC3B	-0.916378	0.00156318	0.0302479
ENSSSCG00000037558	YY1	0.67726	0.00156141	0.0302479
ENSSSCG00000036801	C6orf132	1.67011	0.00157775	0.0302699
ENSSSCG00000000401	GLS2	0.751539	0.0015768	0.0302699
ENSSSCG00000010083	PPIL2	0.860118	0.00157913	0.0302699
ENSSSCG00000004414	CD164	1.57958	0.0016331	0.0312069
ENSSSCG00000028592	TM2D2	2.33095	0.0016454	0.0313443
ENSSSCG00000025523	COL2A1	-1.25334	0.00169461	0.0319837
ENSSSCG00000018734	MIR1282	0.904469	0.00168581	0.0319837
ENSSSCG00000009522	PCCA	1.1291	0.00169362	0.0319837
ENSSSCG00000004551	ZNF609	-1.20529	0.00170344	0.0320518
ENSSSCG00000027905	RBM7	0.962859	0.00174739	0.0327782
ENSSSCG00000013083	CPSF7	0.924742	0.00176863	0.0329749
ENSSSCG00000033020		0.963527	0.00176444	0.0329749
ENSSSCG00000017262	SLC16A6	-1.74216	0.00178216	0.0330493
ENSSSCG00000029633	USP24	-1.51597	0.00178339	0.0330493
ENSSSCG00000021436	DFFB	-1.4346	0.00182108	0.0334446
ENSSSCG00000008013	IGFALS	-1.30814	0.00181489	0.0334446
ENSSSCG00000014203	MCC	-1.40345	0.00181769	0.0334446
ENSSSCG00000015734	IMP4	0.876927	0.00184463	0.0337761
ENSSSCG00000008000	RPUSD1	-1.51782	0.00185787	0.0339172
ENSSSCG00000029189	DCHS1	-1.48752	0.00188124	0.0342419
ENSSSCG00000038717	FARS2	0.851237	0.00189668	0.0343192
ENSSSCG00000006105	GEM	-1.46003	0.00189446	0.0343192
ENSSSCG00000000863	SYCP3	1.29779	0.00192765	0.034777
ENSSSCG00000012847	TALDO1	0.865593	0.00194936	0.0350656
ENSSSCG00000039175	MARCH1	1.46686	0.0019584	0.035098
ENSSSCG00000029570	PXDN	-0.711309	0.0019626	0.035098
ENSSSCG00000029300	ALKBH4	0.766621	0.00200767	0.0357996
ENSSSCG00000002675	DNAAF1	-1.59282	0.00203789	0.0361283
ENSSSCG00000018086	ND4L	1.49298	0.00203428	0.0361283
ENSSSCG00000039665		1.09051	0.0020629	0.0364664
ENSSSCG00000035212	KLF6	-1.43909	0.00207332	0.0364674
ENSSSCG00000018087	ND4	1.29193	0.00207485	0.0364674
ENSSSCG00000002367	ISCA2	0.731172	0.00208522	0.0365151
ENSSSCG00000009385	SERPINE3	1.2117	0.00208947	0.0365151
ENSSSCG00000000968	SBF1	-0.573734	0.00210261	0.0366403
ENSSSCG00000024563	CEP83	1.40069	0.00211961	0.0367015
ENSSSCG00000040464	LEP	1.37567	0.00214202	0.0367015
ENSSSCG00000007507	PCK1	-1.95895	0.00211508	0.0367015
ENSSSCG00000011474	PXK	2.10784	0.00213925	0.0367015
ENSSSCG00000017772	SDF2	-2.19482	0.00212661	0.0367015
ENSSSCG00000039632		1.68471	0.00213262	0.0367015
ENSSSCG00000032612	MILR1	-1.45329	0.00215203	0.0367704
ENSSSCG00000022014	DCDC2B	-1.52687	0.00219021	0.0372643
ENSSSCG00000006524	THBS3	-1.71037	0.00219309	0.0372643
ENSSSCG00000033177	CDC26	0.993777	0.00222176	0.037526
ENSSSCG00000006790	WDR77	0.832356	0.00221477	0.037526
ENSSSCG00000005890	ZNF7	0.780655	0.00222684	0.037526
ENSSSCG00000002815	ADGRG1	-1.53562	0.00225526	0.0377028
ENSSSCG00000022786	MOGS	0.756465	0.00225184	0.0377028
ENSSSCG00000036659	NIPSNAP2	1.10684	0.00225578	0.0377028
ENSSSCG00000012743	MTMR1	0.727056	0.00226932	0.0378261
ENSSSCG00000018095		2.18122	0.00228034	0.0379067
ENSSSCG00000038688	PGLYRP1	-0.699728	0.00229909	0.0380348
ENSSSCG00000036441	PMP2	-1.79386	0.00230044	0.0380348
ENSSSCG00000002523	CDC42BPB	-1.0887	0.00232649	0.0383597
ENSSSCG00000011342	DHX30	0.677068	0.0023326	0.0383597
ENSSSCG00000036963	LRRC25	0.971558	0.00238777	0.0389674
ENSSSCG00000031719	SEMA4B	0.83865	0.00239497	0.0389674
ENSSSCG00000037562	SLC2A4RG	-0.945883	0.00238724	0.0389674
ENSSSCG00000031804		0.809874	0.00238873	0.0389674
ENSSSCG00000029918	CEPT1	1.13728	0.00241494	0.0391589
ENSSSCG00000035239		1.44531	0.00242207	0.0391589
ENSSSCG00000037567		1.11159	0.00242588	0.0391589
ENSSSCG00000009241	COPS4	1.37918	0.00245499	0.0395247
ENSSSCG00000011040	CACNB2	-1.28541	0.00247796	0.0396862
ENSSSCG00000003384	DNAJC11	-1.02328	0.00247173	0.0396862
ENSSSCG00000007954	SLX4	-1.18437	0.00253958	0.0405672
ENSSSCG00000013630	DNM2	0.59432	0.00259513	0.0412396
ENSSSCG00000039198	PCGF2	0.803068	0.00259421	0.0412396
ENSSSCG00000039094	PLEC	-1.01669	0.00263128	0.0417061
ENSSSCG00000031288	CLN5	1.01062	0.0026547	0.041969
ENSSSCG00000017328	ARHGAP27	-1.44104	0.00266416	0.0420004
ENSSSCG00000034755		0.82697	0.00267039	0.0420004
ENSSSCG00000005477	FKBP15	0.903593	0.00269603	0.042239
ENSSSCG00000012843	PIDD1	-1.77564	0.00269933	0.042239
ENSSSCG00000017569	CHAD	0.649911	0.00272139	0.0422608
ENSSSCG00000029334	MYT1L	-1.91949	0.00271976	0.0422608
ENSSSCG00000003376	PLEKHG5	-1.16374	0.00271449	0.0422608
ENSSSCG00000017197	FBF1	-1.49576	0.00275225	0.042632
ENSSSCG00000015810		1.14002	0.00277583	0.042889
ENSSSCG00000004064	ARID1B	-1.36814	0.00280426	0.0432194
ENSSSCG00000023760	CLEC14A	-1.16999	0.00282107	0.0432978
ENSSSCG00000003505	DDOST	-0.8841	0.00282346	0.0432978
ENSSSCG00000000973	SELENOO	-0.752294	0.00283344	0.0433424
ENSSSCG00000031657	JUND	-0.708525	0.00285163	0.0434134
ENSSSCG00000004847	MPHOSPH10	1.00133	0.00285223	0.0434134
ENSSSCG00000006481	GPATCH4	0.669517	0.00290983	0.0434477
ENSSSCG00000014088	IQGAP2	-1.19509	0.00287923	0.0434477
ENSSSCG00000005995	MTBP	0.924754	0.00290238	0.0434477
ENSSSCG00000010399	NCOA4	0.958211	0.00290112	0.0434477
ENSSSCG00000007521	NELFCD	0.937662	0.00286856	0.0434477
ENSSSCG00000012884	PPP6R3	-1.59275	0.00288134	0.0434477
ENSSSCG00000014305	SAR1B	1.08638	0.00291115	0.0434477
ENSSSCG00000032320	TCIM	-1.13182	0.00289939	0.0434477
ENSSSCG00000003154	GYS1	0.91214	0.00294558	0.0436626
ENSSSCG00000037188	PCP2	0.709558	0.00294393	0.0436626
ENSSSCG00000009627		-1.40603	0.00294691	0.0436626
ENSSSCG00000013764	RFX1	-1.25292	0.00298409	0.044107
ENSSSCG00000038715	FLCN	-1.2879	0.00300963	0.0443775
ENSSSCG00000017498	PPP1R1B	-1.07493	0.00301766	0.0443892
ENSSSCG00000006823	GNAT2	1.14558	0.0030685	0.0448387
ENSSSCG00000017983	PER1	-1.06646	0.00307745	0.0448387
ENSSSCG00000030167	SLC25A39	0.971093	0.00307578	0.0448387
ENSSSCG00000013021		-0.910315	0.00306783	0.0448387
ENSSSCG00000023130	ASCC1	0.758803	0.00308681	0.0448685
ENSSSCG00000032329		0.888734	0.0031061	0.0450421
ENSSSCG00000029539	RAB23	0.994367	0.00313965	0.0453144
ENSSSCG00000020835		-1.092	0.00313472	0.0453144
ENSSSCG00000035293	IGF2	-0.883774	0.00315083	0.0453561
ENSSSCG00000035577		-1.65653	0.00315733	0.0453561
ENSSSCG00000003478	CROCC	-1.36066	0.00318717	0.0456778
ENSSSCG00000004048	TCP1	0.907764	0.00320207	0.0457843
ENSSSCG00000017188	ZACN	1.05485	0.00322363	0.0459855
ENSSSCG00000033655	TUBB2B	0.912763	0.0032473	0.0462157
ENSSSCG00000001075	DEK	-0.802892	0.00329562	0.0467948
ENSSSCG00000025092	CDK4	0.710197	0.00334766	0.0474238
ENSSSCG00000013763	DCAF15	-0.638003	0.0033616	0.0475116
ENSSSCG00000029094	PIK3R4	-1.58756	0.00337186	0.0475471
ENSSSCG00000017712	AP2B1	0.983874	0.00338336	0.0475999
ENSSSCG00000035561	SLX1A	-1.3185	0.00339383	0.0476378
ENSSSCG00000038763	CERK	-1.64731	0.00341369	0.0478072
ENSSSCG00000017591	NME2	1.05939	0.00342823	0.0479015
ENSSSCG00000036261	CROCC2	-1.13119	0.00345478	0.0480144
ENSSSCG00000030610	FNBP4	-1.23679	0.00345979	0.0480144
ENSSSCG00000012992	FRMD8	-3.72027	0.00345792	0.0480144
ENSSSCG00000017297	CYB561	-1.85322	0.00348221	0.048117
ENSSSCG00000007649	GPC2	1.22633	0.00348328	0.048117
ENSSSCG00000020526	U5	-1.59948	0.00349072	0.048117
ENSSSCG00000035999	NUDT16L1	-0.595925	0.00351111	0.0482895
ENSSSCG00000023228	NUMBL	-1.11647	0.0035235	0.0483515
ENSSSCG00000026686	PDZD9	0.709601	0.00353685	0.0484264
ENSSSCG00000039541	ANKRD11	-0.914935	0.00356214	0.0486641
ENSSSCG00000014634	C11orf42	-1.05282	0.00359634	0.0488492
ENSSSCG00000013661	EIF3G	0.844167	0.00361551	0.0488492
ENSSSCG00000013655	ICAM1	-1.83943	0.00361035	0.0488492
ENSSSCG00000005620	SH2D3C	-1.34794	0.00358483	0.0488492
ENSSSCG00000039466		-0.773481	0.00360955	0.0488492
ENSSSCG00000017198	ACOX1	0.691744	0.0036639	0.0493942
ENSSSCG00000027334	EIF1AD	0.66243	0.00368236	0.0495342
ENSSSCG00000003428	MTHFR	-1.41892	0.00369395	0.0495814
ENSSSCG00000008077	CARD19	-1.01942	0.00372798	0.0499288
