# Supplementary material for: Comparative Transcriptomic Analysis of Subcutaneous Adipose Tissue from Local Pig Breeds
Source: Genes (Basel). 2020 Apr 15;11(4):422. doi: 10.3390/genes11040422 (PMC7231169; doi:10.3390/genes11040422)
Supplement: Supplementary file 1 [file genes-11-00422-s001.zip › Supplementary Table 3_Enriched biological functions in the set of differentially expressed genes.xlsx]

## Sheet: Sheet1
Enriched biological functions in the set of differentially expressed genes
Categories	Diseases or Functions Annotation	p-value	Predicted Activation State	Activation z-score	Molecules	# Molecules
Cellular Development,Cellular Growth and Proliferation	Cell proliferation of tumor cell lines	3,91E-05	Increased	3,061	A2M,ACLY,ANXA2,ARL11,ATF3,AXIN1,BIRC7,BMP6,CBL,CBX1,CDK4,CEBPA,CLIP1,COPS4,CRYAB,CTSD,DDX58,DEK,DIDO1,DLL4,DUSP1,EGR1,ELAVL1,FASN,FBXO2,FDFT1,FLOT1,FOS,FOSB,GATA2,GLS2,HK2,ID1,IKBKG,IL2RA,INTS11,IQGAP2,IRS1,KIN,KLF2,KLF4,KLF6,LAMB2,LEP,ME1,NASP,NCOA4,NELFCD,NME2,NUMA1,PCGF2,PPP1R1B,PRICKLE3,RFX1,RNASEL,SCD,SEMA6B,SH2D3C,SHC1,SIK1/SIK1B,SPP1,STAT3,STMN3,TCP1,TFRC,TNS2,TNXB,TOP3A,TPT1,VDAC1,YY1,ZBT…	73
Neurological Disease	Movement Disorders	2,25E-04	Decreased	-2,593	A2M,ADRA2C,AGRN,ANKRD11,ANXA2,APOD,ATP6V1E1,CA12,CERK,CKB,CRYAB,CSTB,CTSD,DHX30,EGR1,FDFT1,FLOT1,FOS,FOSB,GNAT2,HCRTR1,IGFALS,IKBKG,ITIH4,LAMB1,LEP,MT-ATP6,MT-CYB,MT-ND4,MYH7,MYT1L,NGLY1,NOP56,PCMT1,PPP1R1B,PTRH2,RNF170,SCD,SLC6A4,SPP1,THBS3,TPT1,TUBA4A,TUBB2B,UBE3A,USP24,ZBTB16,ZNF7	48
Infectious Diseases	Infection of tumor cell lines	2,64E-04	Increased	2,586	AP2B1,CBL,CNOT7,CROCC,DDOST,DDX58,DNM2,DTX4,EIF3G,FRS2,IKBKG,KLF2,MED4,NGLY1,NIPSNAP2,NOP56,PCK1,RABEPK,RNASEL,RNF170,SIK1/SIK1B,SLC10A1,TATDN1,TFRC,TPT1	25
Cell-To-Cell Signaling and Interaction	Adhesion of connective tissue cells	7,05E-04	Increased	2,565	ANXA2,CBL,CHAD,COL2A1,DNM2,ICAM1,PLEC,RNASEL,SBNO2,SPP1	10
Infectious Diseases	Infection of cells	1,92E-04	Increased	2,467	AEBP2,ANXA2,AP2B1,CBL,CD164,CLIP1,CNOT7,CROCC,CRYAB,DDOST,DDX58,DNM2,DTX4,EIF3G,FRS2,IKBKG,KLF2,MED4,NGLY1,NIPSNAP2,NOP56,PCK1,PPP1R15A,RABEPK,RNASEL,RNF170,SIK1/SIK1B,SLC10A1,TATDN1,TFRC,TMEM63A,TPT1,TRIM66,TTC3,XAB2	35
Cell-To-Cell Signaling and Interaction,Hematological System Development and Function,Immune Cell Trafficking,Inflammatory Response	Activation of granulocytes	1,45E-03	Increased	2,421	MT-CYB,MT-ND4,MT-ND4L,PTGDR2,SPP1,TPT1	6
Infectious Diseases	Infection of hepatoma cell lines	1,56E-03	Increased	2,412	AP2B1,CBL,DDX58,DNM2,SLC10A1,TFRC	6
Cellular Development,Cellular Growth and Proliferation,Embryonic Development	Generation of embryonic cell lines	7,95E-05	Decreased	-2,366	CEBPA,GATA2,ID1,KLF4,MYT1L,SHC1	6
Cell-To-Cell Signaling and Interaction,Hematological System Development and Function	Activation of myeloid cells	3,16E-03	Increased	2,258	ANXA2,ATF3,CEBPA,LEP,MT-CYB,MT-ND4,MT-ND4L,PTGDR2,SBNO2,SHC1,SPP1,STAT3,TPT1	13
Cellular Development,Cellular Growth and Proliferation,Connective Tissue Development and Function	Proliferation of fibroblast cell lines	1,60E-04	Increased	2,198	A2M,AXIN1,BRF1,CBL,CDK4,CEBPA,CTSD,EGR1,FOS,ID1,IL2RA,IRS1,KLF2,KLF4,KLF6,LEP,MTBP,NCOA4,PPP1R15A,RNASEL,SBF1,STAT3,TFRC	23
Cell Death and Survival	Necrosis	1,00E-05	Decreased	-2,188	A2M,AATK,AGRN,ANXA2,AP2B1,ARL11,ATF3,AXIN1,BIRC7,BMP6,CABLES2,CACNB2,CBL,CDK4,CEBPA,CERK,CIAPIN1,COL2A1,COQ6,CREBBP,CRYAB,CSTB,CTSD,DDX58,DEK,DFFB,DIDO1,DLL4,DNM2,DUSP1,EGR1,EIF3G,ELAVL1,EMP3,FABP4,FASN,FDFT1,FOS,FOSB,GATA2,GEM,GLS2,HCRTR1,HK2,HSPE1,ICAM1,ID1,IKBKG,IL2RA,IQGAP2,IRS1,ITIH4,ITPK1,KLF2,KLF4,KLF6,LEP,LYL1,MTHFR,MXD3,MZF1,NASP,NCOA4,NEK4,NOVA2,PER1,PGLYRP1,PHF5A,PIDD1,PLEC,PPP1R15A,PP…	103
Cell Death and Survival	Cell death of tumor cell lines	2,18E-06	Decreased	-2,144	AATK,ANXA2,ARL11,ATF3,AXIN1,BIRC7,BMP6,CABLES2,CBL,CEBPA,CERK,COL2A1,CREBBP,CRYAB,CSTB,CTSD,DDX58,DEK,DFFB,DIDO1,DNM2,DUSP1,EGR1,EIF3G,ELAVL1,FASN,FDFT1,FOS,FOSB,GEM,GLS2,HK2,ID1,IKBKG,IQGAP2,IRS1,ITPK1,KLF2,KLF4,KLF6,LEP,MTHFR,MZF1,NASP,NCOA4,NOVA2,PER1,PGLYRP1,PIDD1,PPP1R15A,PPP1R1B,PTRH2,RINT1,RNASEH2A,RNASEL,RNF13,SCD,SHC1,SKA3,SMPD4,SPP1,STAT3,STYXL1,SYCP3,TCP1,TFRC,TNS2,TPT1,UBE3A,VDAC1,XAB…	73
Cancer	Cell transformation	5,38E-03	Increased	2,115	ACOX1,ATF3,CBL,CDK4,CEBPA,DFFB,EGR1,FOS,FOSB,FRS2,IRS1,KLF6,MTBP,SBF1,SHC1,SPP1,STAT3	17
Infectious Diseases	Infection by RNA virus	7,41E-05	Increased	2,075	ADRA2C,AEBP2,ANXA2,AP2B1,CBL,CD164,CNOT7,CROCC,CRYAB,DDOST,DDX58,DNM2,DTX4,EIF3G,FDFT1,FRS2,IKBKG,IL2RA,KLF2,LEP,MED4,MT-CYB,NGLY1,NIPSNAP2,NOP56,PCK1,PPP1R15A,RABEPK,RNASEL,RNF170,SIK1/SIK1B,SLC6A4,SPP1,TATDN1,TFRC,TMEM63A,TPT1,TRIM66,TTC3,TUBA4A,XAB2	41
Cellular Development,Cellular Growth and Proliferation	Cell proliferation of hepatoma cell lines	6,36E-03	Increased	2,027	AXIN1,CEBPA,CTSD,ELAVL1,FOSB,KLF6,LEP,SPP1,STAT3,TNS2,VDAC1,YY1	12
Infectious Diseases	Viral Infection	1,87E-03	Increased	2,019	ACAN,ADRA2C,AEBP2,ANXA2,AP2B1,CBL,CD164,CDC42BPB,CDK4,CLIP1,CNOT7,CREBBP,CROCC,CRYAB,DDOST,DDX58,DEK,DNM2,DTX4,DUSP1,EGR1,EIF3G,FDFT1,FRS2,HLX,ICAM1,IKBKG,IL2RA,KLF2,LEP,MED4,MT-CYB,NGLY1,NIPSNAP2,NOP56,PCK1,PGLYRP1,PIK3R4,PPP1R15A,RABEPK,RNASEL,RNF170,SIK1/SIK1B,SLC10A1,SLC6A4,SPP1,STAT3,TALDO1,TATDN1,TFRC,TKT,TMEM63A,TPT1,TRIM66,TTC3,TUBA4A,XAB2	57
Developmental Disorder	Hypoplasia of cells	5,85E-03	Decreased	-2,000	ACOX1,CDK4,CNOT7,SHC1	4
Hematological Disease,Metabolic Disease,Organismal Injury and Abnormalities	Dyslipidemia	8,19E-04		-1,992	ACOX1,CACNB2,FABP4,FASN,FDFT1,IRS1,ITIH4,LEP,LMF1,SAR1B,SCD	11
Cellular Development,Cellular Growth and Proliferation	Proliferation of prostate cancer cell lines	2,00E-03		1,979	BIRC7,BMP6,CBX1,EGR1,FASN,FDFT1,ID1,IQGAP2,KLF4,LAMB2,LEP,NASP,NCOA4,SHC1,STAT3,TNXB,ZBTB16	17
Cellular Development,Cellular Growth and Proliferation	Cell proliferation of carcinoma cell lines	5,27E-03		1,899	ACLY,ANXA2,ARL11,CDK4,CEBPA,DDX58,EGR1,HK2,ID1,IKBKG,IRS1,KLF2,LEP,NASP,PRICKLE3,SCD,SIK1/SIK1B,SPP1,STAT3,YY1,ZBTB16	21
Inflammatory Response	Inflammatory response	1,72E-03		1,861	ANXA2,ATF3,CEBPA,DEK,EGR1,ELN,FABP4,FLOT1,FOS,ICAM1,IKBKG,IL2RA,KLF4,LEP,LOXL2,MT-CYB,MT-ND4,MT-ND4L,PGLYRP1,PGLYRP2,PLEC,PTGDR2,PXK,RNASEL,SBNO2,SIGIRR,SPP1,STAT3,THBS4,TUBA4A,ZBTB16	31
Cell Death and Survival	Cell death of cervical cancer cell lines	2,70E-05		-1,782	ANXA2,BIRC7,CEBPA,COL2A1,DNM2,ELAVL1,FOS,ITPK1,NASP,NCOA4,PIDD1,PTRH2,RINT1,SCD,SHC1,SKA3,SMPD4,SPP1,STAT3,STYXL1,TCP1,VDAC1,YY1	23
Cellular Function and Maintenance	Lymphocyte homeostasis	2,63E-03		-1,737	CBL,CEBPA,CREBBP,DDX58,DFFB,DLL4,EGR1,ELAVL1,GATA2,ICAM1,ID1,IKBKG,IL2RA,ITPKC,KLF2,KLF4,LEP,LYL1,PCGF2,PGLYRP2,SPP1,STAT3,YY1,ZBTB16	24
Cell-mediated Immune Response,Cellular Development,Cellular Function and Maintenance,Cellular Growth and Proliferation,Embryonic Development,Hematological System Development and Function,Hematopoiesis,Lymphoid Tissue Structure and Development,Organ Development,Organismal Development,Tissue Development	T cell development	4,42E-03		-1,737	CBL,CEBPA,CREBBP,DDX58,DFFB,DLL4,EGR1,ELAVL1,ICAM1,ID1,IL2RA,ITPKC,KLF2,KLF4,LEP,LYL1,PCGF2,PGLYRP2,SPP1,STAT3,YY1,ZBTB16	22
Cancer,Organismal Injury and Abnormalities	Abdominal neoplasm	1,49E-11		-1,729	A2M,AATK,ACAN,ACLY,ACOT8,ACOX1,ADAMTS10,ADGRG1,ADRA2C,AEBP2,AGRN,AKAP17A,ALKBH4,AMT,ANKRD11,ANKRD13B,ANXA2,AP5Z1,APOD,AQP3,ARHGAP27,ARID1B,ARL10,ARL11,ARVCF,ASCC1,ATF3,ATP6V1E1,AXIN1,B3GNT8,BIRC7,BMP6,BRF1,BTNL9,C11orf42,C22orf23,C6orf132,CA12,CABLES2,CACNB2,CAMSAP1,CARD19,CBL,CBX1,CCDC158,CCDC38,CDC42BPB,CDK4,CDV3,CEBPA,CEPT1,CERK,CHAD,CKB,CLEC14A,CLEC3B,CLIP1,CNOT7,COG6,COL2A1,COPS4,COQ6,CPSF2,…	333
Cell-mediated Immune Response,Cellular Development,Cellular Function and Maintenance,Cellular Growth and Proliferation,Embryonic Development,Hematological System Development and Function,Hematopoiesis,Lymphoid Tissue Structure and Development,Organ Development,Organismal Development,Tissue Development	Differentiation of T lymphocytes	4,16E-03		-1,719	CBL,CEBPA,DDX58,DFFB,DLL4,EGR1,ELAVL1,ICAM1,ID1,IL2RA,ITPKC,KLF4,LEP,LYL1,PCGF2,STAT3,ZBTB16	17
Cell Morphology	Shape change of axons	5,46E-03		-1,698	A2M,AGRN,ATF3,AXIN1,FOS,STAT3	6
Cellular Movement,Embryonic Development	Cell movement of embryonic cell lines	5,21E-03		-1,673	CRYAB,FOS,HLX,ICAM1,IL2RA,KLF2,MTBP,PTGDR2,SH2D3C,STAT3	10
Tissue Development	Growth of epithelial tissue	4,54E-04		1,612	ATF3,BMP6,CBL,CDK4,CEBPA,CRYAB,DLL4,EGFL7,FABP4,FOS,FRS2,GATA2,GDF9,ID1,IKBKG,ITIH4,KLF2,KLF4,LAMB1,LEP,LOXL2,MCC,NME2,SDR16C5,SEMA6B,SPP1,STAT3,TFRC,THBS4,ZDHHC2	30
Cardiovascular System Development and Function,Organismal Development	Angiogenesis	5,71E-05		1,594	ADGRB1,ADGRG1,ADRA2C,ANXA2,ATF3,BMP6,CBL,CDK4,CREBBP,CRYAB,DLL4,DNM2,EGFL7,EGR1,ELAVL1,ELN,EMP3,FABP4,FOS,FRS2,GATA2,HK2,HLX,ICAM1,ID1,IRS1,KLF2,KLF4,KLF6,LEP,LOXL2,LYL1,PLEKHG5,SEMA6B,SHC1,SPP1,STAT3,THBS4,TIE1,TKT,TPT1,TUBA4A,YY1	43
Cell Death and Survival	Apoptosis of tumor cell lines	2,37E-05		-1,586	AATK,ANXA2,ARL11,ATF3,AXIN1,BIRC7,BMP6,CABLES2,CEBPA,CREBBP,CRYAB,CSTB,CTSD,DDX58,DIDO1,DNM2,DUSP1,EGR1,ELAVL1,FASN,FOS,FOSB,GEM,GLS2,HK2,ID1,IKBKG,IRS1,ITPK1,KLF2,KLF4,KLF6,LEP,MZF1,NASP,NCOA4,NOVA2,PER1,PIDD1,PPP1R15A,PPP1R1B,PTRH2,RNASEL,RNF13,SCD,SHC1,SMPD4,SPP1,STAT3,STYXL1,SYCP3,TCP1,TFRC,TNS2,TPT1,VDAC1,YY1,ZBTB16	58
Cardiovascular System Development and Function	Development of vasculature	4,89E-05		1,583	ADGRB1,ADGRG1,ADRA2C,ANXA2,ATF3,BMP6,CBL,CDK4,CREBBP,CRYAB,DLL4,DNM2,EGFL7,EGR1,ELAVL1,ELN,EMP3,FABP4,FOS,FOXH1,FRS2,GATA2,HK2,HLX,ICAM1,ID1,IRS1,KLF2,KLF4,KLF6,LEP,LOXL2,LYL1,MTHFR,PCGF2,PLEKHG5,SEMA6B,SHC1,SLC6A4,SPP1,STAT3,THBS4,TIE1,TKT,TMEM204,TPT1,TUBA4A,YY1	48
Connective Tissue Development and Function,Tissue Morphology	Quantity of connective tissue	1,37E-04		1,580	CBL,CDK4,CEBPA,CHAD,CIAPIN1,COL2A1,CREBBP,DIDO1,DUSP1,EGR1,FASN,FOS,FOSB,GDF9,ID1,IRS1,KLF2,KLF4,LEP,LYL1,NPR3,PCK1,PER1,PPP1R15A,RAI1,SCD,SPP1,TCIM,TFRC,TKT	30
Connective Tissue Development and Function,Tissue Development	Growth of connective tissue	4,12E-03		1,560	ANXA2,ATF3,BMP6,CBL,CDK4,CNOT7,DUSP1,FOS,FOSB,FRS2,IKBKG,IL2RA,IRS1,KLF4,LEP,NCOA4,NPR3,PCGF2,SDR16C5,SLC6A4,SPP1,STAT3,TALDO1,TFRC,TXNRD2,YY1	26
Cellular Development	Differentiation of tumor cell lines	4,57E-04		1,530	ANXA2,AXIN1,CBL,CDK4,CEBPA,CREBBP,DEDD,DUSP1,EGR1,FOS,FRS2,GATA2,GNAT2,ID1,KLF4,LOXL2,MCC,SHC1,STAT3,ZBTB16	20
Connective Tissue Development and Function,Hematological System Development and Function,Hematopoiesis,Organismal Development,Tissue Morphology	Quantity of red blood cells	5,74E-03		1,515	CDK4,CIAPIN1,CREBBP,DIDO1,ID1,KLF2,LYL1,NPR3,PPP1R15A,TCIM,TFRC	11
Cell-To-Cell Signaling and Interaction,Hematological System Development and Function,Immune Cell Trafficking,Inflammatory Response	Activation of leukocytes	1,09E-03		1,510	AGRN,ANXA2,ATF3,CEBPA,DDOST,DDX58,DLL4,DUSP1,ICAM1,IKBKG,IL2RA,ITPKC,KLF2,LEP,MT-CYB,MT-ND4,MT-ND4L,PGLYRP2,PLEKHA2,PMP2,PTGDR2,SBNO2,SHC1,SPP1,STAT3,TPT1	26
Cellular Development,Cellular Growth and Proliferation,Hematological System Development and Function,Hematopoiesis,Lymphoid Tissue Structure and Development,Tissue Development	Leukopoiesis	6,73E-03		-1,500	CBL,CEBPA,CREBBP,DDX58,DEK,DFFB,DLL4,EGR1,ELAVL1,FASN,FOS,GATA2,ICAM1,ID1,IKBKG,IL2RA,IRS1,ITPKC,KLF2,KLF4,LEP,LYL1,MXD3,PCGF2,PGLYRP2,PLEKHA2,SHC1,SPP1,STAT3,YY1,ZBTB16	31
Cardiovascular Disease	Occlusion of blood vessel	7,86E-05		1,491	ADRA2C,CA12,CACNB2,DNM2,EGR1,ELN,FABP4,FOS,FOSB,GSS,ICAM1,IKBKG,IRS1,KLF2,KLF4,KLF6,LEP,MTHFR,NPR2,SCD,SHC1,SLC6A4,SORBS1,SPP1,STAT3,TKT,TUBA4A	27
Cardiovascular Disease,Organismal Injury and Abnormalities	Vaso-occlusion	9,25E-05		1,491	ADRA2C,CA12,CACNB2,DNM2,EGR1,ELN,FABP4,FOS,FOSB,GSS,ICAM1,IKBKG,IRS1,KLF2,KLF4,KLF6,LEP,MTHFR,NPR2,SCD,SHC1,SLC6A4,SORBS1,SPP1,STAT3,TKT,TUBA4A	27
Cardiovascular Disease,Organismal Injury and Abnormalities	Arteriosclerosis	9,84E-05		1,491	CA12,CACNB2,COL2A1,DNM2,EGR1,ELN,FABP4,FOS,FOSB,GSS,ICAM1,IKBKG,IRS1,KLF2,KLF4,KLF6,LEP,SCD,SHC1,SORBS1,SPP1,STAT3,TKT,TUBA4A	24
Cardiovascular Disease,Organismal Injury and Abnormalities	Occlusion of artery	1,45E-04		1,491	ADRA2C,CA12,CACNB2,DNM2,EGR1,ELN,FABP4,FOS,FOSB,GSS,ICAM1,IKBKG,IRS1,KLF2,KLF4,KLF6,LEP,NPR2,SCD,SHC1,SLC6A4,SORBS1,SPP1,STAT3,TKT,TUBA4A	26
Cardiovascular Disease,Organismal Injury and Abnormalities	Atherosclerosis	2,09E-04		1,491	CA12,CACNB2,DNM2,EGR1,ELN,FABP4,FOS,FOSB,GSS,ICAM1,IKBKG,IRS1,KLF2,KLF4,KLF6,LEP,SCD,SHC1,SORBS1,SPP1,STAT3,TKT,TUBA4A	23
Cardiovascular Disease,Hematological Disease,Organismal Injury and Abnormalities	Anemia	2,72E-03		1,435	ATP6V1E1,CBL,CDK4,DFFB,DIDO1,EGR1,GATA2,GSS,HLX,ICAM1,IL2RA,KLF2,MT-ATP6,NCOA4,SIK1/SIK1B,SLX4,STAT3,TFRC,TUBA4A,TXNRD2,ZNF7	21
Gene Expression	Transcription of DNA	3,09E-04		-1,431	AEBP2,AGRN,ASCC1,ATF3,AXIN1,BMP6,BRF1,CBX1,CEBPA,CNOT7,CREBBP,CRYAB,CSRNP1,DDX58,DEK,DLL4,DNAJC17,EGR1,FABP4,FOS,FOSB,FOXH1,GATA2,ID1,IKBKG,KLF2,KLF4,KLF6,LEP,LOXL2,LYL1,MED4,MXD3,MYT1L,MZF1,NEK4,NME2,PCGF2,PER1,PHF5A,POLR3K,PPP1R1B,RAI1,RAX2,RBM39,RNASEL,SBNO2,SDR16C5,SHC1,SLC2A4RG,SPP1,STAT3,TRIM66,UBE3A,WDR61,WDR77,XAB2,YY1,ZBTB16,ZNF609	60
Cell-To-Cell Signaling and Interaction	Interaction of tumor cell lines	3,70E-04		1,427	ADGRB1,ANXA2,CBL,EGFL7,EGR1,ELN,FASN,FOS,GPR171,HLX,ICAM1,IRS1,LEP,PLEKHA2,RNASEL,SHC1,SPP1,STAT3,TCIM,TFRC,ZBTB16,ZDHHC2	22
Cellular Development,Cellular Growth and Proliferation,Organ Development,Skeletal and Muscular System Development and Function,Tissue Development	Proliferation of muscle cells	3,19E-03		1,423	APOD,CBL,CDK4,DUSP1,EGR1,ELAVL1,ELN,FOS,IRS1,KLF4,LEP,NPR3,SHC1,SPP1,STAT3,TPT1	16
Lipid Metabolism,Molecular Transport,Small Molecule Biochemistry	Concentration of triacylglycerol	1,31E-03		1,415	ACLY,APOD,AQP3,CBL,CEBPA,DUSP1,EGR1,FABP4,FASN,IRS1,LEP,PCK1,SCD,SIK1/SIK1B,SORBS1,SPP1,THRSP	17
Cell-To-Cell Signaling and Interaction,Cellular Assembly and Organization	Cell-cell contact of tumor cell lines	6,56E-03		1,410	FASN,ICAM1,LEP,SHC1,ZDHHC2	5
Carbohydrate Metabolism,Lipid Metabolism,Molecular Transport,Small Molecule Biochemistry	Concentration of phosphatidylcholine	1,32E-04		1,408	FASN,LEP,SCD,SPP1,STAT3,THRSP	6
Infectious Diseases	HIV infection	1,97E-03		1,389	ADRA2C,AEBP2,ANXA2,CD164,CRYAB,DDOST,DNM2,DTX4,FDFT1,IKBKG,IL2RA,KLF2,MED4,MT-CYB,NGLY1,NIPSNAP2,PCK1,RABEPK,RNASEL,RNF170,SIK1/SIK1B,SLC6A4,TATDN1,TFRC,TMEM63A,TPT1,TRIM66,TTC3,TUBA4A,XAB2	30
Lipid Metabolism,Small Molecule Biochemistry,Vitamin and Mineral Metabolism	Synthesis of sterol	4,94E-04		1,387	ACLY,CYP8B1,ELOVL6,FASN,FDFT1,LEP,SCD,SPP1	8
Cancer,Organismal Injury and Abnormalities	Pelvic tumor	4,41E-05		-1,376	A2M,AATK,ACAN,ACLY,ACOT8,ACOX1,ADAMTS10,ADRA2C,AMT,ANKRD11,ANKRD13B,ANXA2,APOD,ARID1B,ARVCF,ASCC1,ATF3,AXIN1,BIRC7,BMP6,BRF1,BTNL9,C11orf42,C22orf23,CACNB2,CAMSAP1,CBL,CBX1,CCDC158,CCDC38,CDC42BPB,CDK4,CEBPA,CHAD,CKB,CLEC14A,CLEC3B,CLIP1,COL2A1,COPS4,COQ6,CPSF2,CREBBP,CROCC,CSRNP1,CT55,CTSD,DCAF15,DCHS1,DDX58,DHX30,DIDO1,DLL4,DNAJC17,DTX4,DUSP1,EGFL7,EGR1,ELAVL1,ELN,EME1,EMP3,FABP4,FAM160A2,FAM16…	207
Carbohydrate Metabolism	Metabolism of carbohydrate	1,31E-03		1,365	ACAN,AGRN,APOD,B3GNT8,CEBPA,CEPT1,COL2A1,CREBBP,GPC2,GYS1,HK2,ICAM1,IRS1,LEP,MTMR1,NAGA,PCK1,PIGZ,PIK3R4,PLEKHA2,PPP1R15A,RUFY1,SBF1,SCD,SMPD4,SORBS1,SPP1,TALDO1,TKT	29
Carbohydrate Metabolism	Synthesis of carbohydrate	1,07E-03		1,358	ACAN,AGRN,B3GNT8,CEBPA,CEPT1,CREBBP,GPC2,GYS1,ICAM1,IRS1,LEP,MTMR1,PCK1,PIGZ,PIK3R4,PLEKHA2,PPP1R15A,RUFY1,SBF1,SCD,SORBS1,SPP1,TKT	23
Cardiovascular System Development and Function,Cellular Movement	Migration of vascular endothelial cells	1,96E-03		1,353	ANXA2,DLL4,FRS2,HLX,ID1,IL2RA,KLF2,LEP,SPP1,STAT3	10
Cellular Growth and Proliferation,Tissue Development	Proliferation of epithelial cells	1,08E-03		1,351	ATF3,BMP6,CDK4,CEBPA,CRYAB,FOS,FRS2,GATA2,GDF9,ID1,IKBKG,ITIH4,KLF2,KLF4,LAMB1,LEP,MCC,NME2,SDR16C5,STAT3,TFRC,ZDHHC2	22
Cell Death and Survival	Cell death of mononuclear leukocytes	2,94E-03		-1,348	CBL,CTSD,DFFB,DLL4,EGR1,FOS,ICAM1,IL2RA,KLF2,KLF4,LEP,MXD3,RNASEL,SHC1,SPP1,STAT3,YY1,ZBTB16	18
Cell Death and Survival,Organismal Injury and Abnormalities	Cell death of epithelial cells	1,14E-03		-1,347	ATF3,CEBPA,CRYAB,EGR1,EMP3,FASN,FOS,HK2,ICAM1,IKBKG,IL2RA,IQGAP2,IRS1,ITIH4,PPP1R15A,RNASEL,SCD,SHC1,SPP1,STAT3,TFRC,VDAC1,YY1	23
Cardiovascular System Development and Function,Cellular Movement	Migration of endothelial cells	7,25E-04		1,344	ANXA2,BMP6,CRYAB,DLL4,EGFL7,FRS2,HLX,ICAM1,ID1,IL2RA,KLF2,LEP,LOXL2,NOXA1,PLEKHG5,SPP1,STAT3	17
Cell-To-Cell Signaling and Interaction	Binding of lymphoma cell lines	1,45E-03		1,331	ANXA2,ELN,HLX,ICAM1,PLEKHA2,SHC1,TFRC	7
Cell Signaling,Small Molecule Biochemistry	Synthesis of nitric oxide	5,61E-03		-1,328	ARL11,DNM2,FASN,ICAM1,IRS1,KLF2,KLF4,KLF6,LEP,SHC1,SLC6A4,SPP1	12
Connective Tissue Development and Function,Tissue Morphology	Quantity of white adipose tissue	1,45E-03		1,309	CBL,CEBPA,IRS1,PCK1,RAI1,SCD,TKT	7
Cardiovascular System Development and Function,Organismal Development	Vasculogenesis	5,56E-05		1,257	ADGRB1,ADRA2C,ANXA2,ATF3,BMP6,CBL,CDK4,CREBBP,CRYAB,DLL4,DNM2,EGFL7,ELAVL1,ELN,EMP3,FABP4,FOS,FRS2,HLX,ICAM1,ID1,IRS1,KLF2,KLF4,LEP,LOXL2,LYL1,PLEKHG5,SEMA6B,SHC1,SPP1,STAT3,THBS4,TIE1,TKT,TUBA4A,YY1	37
Gene Expression	Transcription	3,89E-04		-1,248	A2M,AEBP2,AGRN,ARID1B,ASCC1,ATF3,AXIN1,BMP6,BRF1,CBX1,CDK4,CEBPA,CIAO3,CNOT7,COL2A1,CREBBP,CRYAB,CSRNP1,DDX58,DEK,DLL4,DNAJC17,DUSP1,EGR1,FABP4,FOS,FOSB,FOXH1,GATA2,GEM,ID1,IKBKG,INTS11,IRS1,KLF2,KLF4,KLF6,LEP,LOXL2,LYL1,MED4,MXD3,MYADM,MYT1L,MZF1,NCOA4,NEK4,NELFCD,NME2,PCGF2,PER1,PHF5A,POLR3K,PPP1R15A,PPP1R1B,PTRH2,RAI1,RAX2,RBM39,RNASEL,SBNO2,SDR16C5,SHC1,SLC2A4RG,SLC6A4,SMCR8,SPP1,STAT3,TMEM13…	78
Infectious Diseases	Infection by HIV-1	4,70E-03		1,238	ADRA2C,AEBP2,CD164,CRYAB,DDOST,DNM2,DTX4,IKBKG,KLF2,MED4,NGLY1,NIPSNAP2,PCK1,RABEPK,RNASEL,RNF170,SIK1/SIK1B,SLC6A4,TATDN1,TMEM63A,TPT1,TRIM66,TTC3,TUBA4A,XAB2	25
Lipid Metabolism,Molecular Transport,Small Molecule Biochemistry	Concentration of long chain fatty acid	6,52E-05		1,223	ACLY,FABP4,FASN,SCD,THRSP	5
Metabolic Disease,Organismal Injury and Abnormalities	Disorder of lipid metabolism	2,38E-03		-1,215	ACOX1,CACNB2,ELN,FABP4,FASN,FDFT1,IRS1,ITIH4,LEP,LMF1,OXCT1,PCK1,SAR1B,SCD	14
Cancer,Gastrointestinal Disease,Hepatic System Disease,Organismal Injury and Abnormalities	Liver tumor	1,34E-05		-1,204	A2M,AATK,ACAN,ACLY,ACOT8,ACOX1,ADAMTS10,ADGRG1,ADRA2C,AGRN,AMT,ANKRD11,ANXA2,AP5Z1,ARHGAP27,ARID1B,ARVCF,ATP6V1E1,AXIN1,BMP6,BTNL9,C11orf42,CA12,CABLES2,CACNB2,CAMSAP1,CCDC38,CDC42BPB,CDK4,CEPT1,CLIP1,COG6,COL2A1,COPS4,CREBBP,CROCC,CTSD,CYB561,DCHS1,DDX58,DHX30,DIDO1,DNAAF1,DTX4,DUSP1,EGFL7,ELAVL1,ELMOD3,ELN,FAM193B,FASN,FBF1,FBXO2,FBXO22,FKBP15,FNBP4,FOS,FRS2,GLS2,GPATCH4,GPC2,HK2,HLX,ICAM1,ID1,…	169
Cancer,Organismal Injury and Abnormalities	Cancer	3,03E-15		-1,195	A2M,AATK,ACAN,ACLY,ACOT8,ACOX1,ADAMTS10,ADGRB1,ADGRG1,ADRA2C,AEBP2,AGRN,AKAP17A,ALKBH4,AMT,ANKRD11,ANKRD13B,ANXA2,AP5Z1,APOD,AQP3,ARHGAP27,ARID1B,ARL10,ARL11,ARVCF,ASCC1,ATF3,ATP6V1E1,AXIN1,B3GNT8,BIRC7,BMP6,BRF1,BTNL9,C11orf1,C11orf42,C16orf74,C22orf23,C6orf132,CA12,CABLES2,CACNB2,CAMSAP1,CARD19,CBL,CBX1,CCDC158,CCDC38,CDC26,CDC42BPB,CDK4,CDV3,CEBPA,CEPT1,CERK,CHAD,CIAPIN1,CKB,CLEC14A,CLEC3B,CLI…	361
Inflammatory Response	Inflammation of absolute anatomical region	6,87E-03		1,191	ACAN,ACOX1,ADRA2C,ATF3,CA12,CBL,CEBPA,CKB,COL2A1,CROCC,CTSD,DDX58,DLL4,DUSP1,EGR1,ELAVL1,FASN,FOS,GATA2,GSS,ICAM1,ID1,IKBKG,IL2RA,KLF2,KLF4,LAMB2,LEP,MT-CYB,MTHFR,PER1,PGLYRP2,PLEKHA2,SBNO2,SCD,SHC1,SIGIRR,SLC10A1,SLC6A4,SLC7A9,SPP1,STAT3,TFRC,TKT	44
Cell Death and Survival	Cell death of endothelial cell lines	3,91E-03		-1,176	COL2A1,CTSD,SIK1/SIK1B,SPP1,TFRC	5
Cellular Development,Cellular Growth and Proliferation,Hematological System Development and Function,Hematopoiesis,Lymphoid Tissue Structure and Development,Tissue Development	Hematopoiesis of mononuclear leukocytes	4,75E-03		-1,157	CBL,CEBPA,CREBBP,DDX58,DFFB,DLL4,EGR1,ELAVL1,FASN,FOS,GATA2,ICAM1,ID1,IKBKG,IL2RA,ITPKC,KLF2,KLF4,LEP,LYL1,MXD3,PCGF2,PGLYRP2,PLEKHA2,SPP1,STAT3,YY1,ZBTB16	28
Lipid Metabolism,Small Molecule Biochemistry	Synthesis of lipid	1,21E-03		1,157	A2M,ACLY,ACOT8,BMP6,CEBPA,CEPT1,CERK,CYP8B1,EGR1,ELAVL1,ELOVL6,FABP4,FASN,FDFT1,FOS,GDF9,LEP,ME1,MT-CYB,MTMR1,PIGZ,PIK3R4,PLEKHA2,PNOC,RUFY1,SBF1,SCD,SIGIRR,SMPD4,SORBS1,SPP1,STAT3,THRSP	33
Cancer,Gastrointestinal Disease,Organismal Injury and Abnormalities	Digestive organ tumor	5,18E-09		-1,156	A2M,AATK,ACAN,ACLY,ACOT8,ACOX1,ADAMTS10,ADGRG1,ADRA2C,AGRN,AKAP17A,ALKBH4,AMT,ANKRD11,ANKRD13B,ANXA2,AP5Z1,APOD,AQP3,ARHGAP27,ARID1B,ARL10,ARL11,ARVCF,ASCC1,ATF3,ATP6V1E1,AXIN1,B3GNT8,BIRC7,BMP6,BRF1,BTNL9,C11orf42,C22orf23,C6orf132,CA12,CABLES2,CACNB2,CAMSAP1,CARD19,CBL,CBX1,CCDC158,CCDC38,CDC42BPB,CDK4,CDV3,CEBPA,CEPT1,CERK,CKB,CLEC14A,CLEC3B,CLIP1,CNOT7,COG6,COL2A1,COPS4,COQ6,CPSF2,CREBBP,CROC…	313
Cell Death and Survival,Organismal Injury and Abnormalities,Renal and Urological Disease	Cell death of kidney cell lines	1,75E-03		1,148	CRYAB,EMP3,FDFT1,FOS,HK2,IKBKG,IRS1,PPP1R15A,RNF13,SHC1,SPP1,STAT3,TFRC,VDAC1,YY1	15
Cell Death and Survival	Necrosis of prostate cancer cell lines	2,10E-03		-1,147	EGR1,FASN,FDFT1,FOS,ID1,KLF6,NASP,NCOA4,PER1,RNASEL,STAT3,YY1	12
Cell Cycle	Entry into S phase	3,41E-03		-1,134	CREBBP,CSTB,FOS,IRS1,KLF4,PTOV1,STAT3,ZBTB16	8
Cancer,Organismal Injury and Abnormalities	Growth of tumor	5,69E-04		1,134	ACLY,ADGRB1,ADGRG1,ANXA2,BMP6,CBX1,CDK4,CREBBP,DLL4,DNM2,DUSP1,EGFL7,EGR1,ELAVL1,FOS,ICAM1,ID1,IQGAP2,KLF4,KLF6,LAMB1,LEP,LOXL2,LYL1,MTHFR,MZF1,NCOA4,NEK4,PLEC,PPP1R1B,SHC1,SPP1,STAT3,TPT1,YY1	35
Cell-mediated Immune Response,Cell-To-Cell Signaling and Interaction,Cellular Movement,Hematological System Development and Function,Immune Cell Trafficking	Recruitment of T lymphocytes	5,12E-03		1,131	DDX58,FOS,ICAM1,LEP,PGLYRP2	5
Hematological System Development and Function,Tissue Morphology	Quantity of blood cells	1,22E-03		1,130	ACAN,ATF3,CBL,CDK4,CEBPA,CERK,CIAPIN1,CREBBP,CTSD,DDX58,DFFB,DIDO1,DLL4,DUSP1,EGR1,ELAVL1,FOS,FOSB,GATA2,ICAM1,ID1,IKBKG,IL2RA,KLF2,KLF4,LEP,LYL1,NPR3,PCGF2,PGLYRP1,PPP1R15A,PTGDR2,PTRH2,SH2D3C,SHC1,SIGIRR,SORBS1,SPP1,STAT3,TCIM,TFRC,YY1,ZBTB16	43
Nutritional Disease,Psychological Disorders	Hyperphagia	1,29E-03		-1,123	CA12,CBL,FASN,LEP,RAI1,SCD,SLC6A4,STAT3	8
Cell-To-Cell Signaling and Interaction	Binding of tumor cell lines	1,43E-03		1,112	ADGRB1,ANXA2,CBL,EGFL7,EGR1,ELN,FOS,GPR171,HLX,ICAM1,IRS1,LEP,PLEKHA2,RNASEL,SHC1,SPP1,STAT3,TCIM,TFRC,ZBTB16	20
Organismal Injury and Abnormalities,Reproductive System Disease	Sterility	6,76E-04		-1,109	CDK4,CEBPA,EGR1,ELAVL1,SBF1	5
Cell-mediated Immune Response,Cellular Development,Cellular Function and Maintenance,Cellular Growth and Proliferation,Embryonic Development,Hematological System Development and Function,Hematopoiesis,Lymphoid Tissue Structure and Development,Organ Development,Organismal Development,Tissue Development	Development of regulatory T lymphocytes	3,88E-04		1,109	CREBBP,DDX58,DLL4,ID1,KLF2,STAT3	6
Hematological System Development and Function,Tissue Morphology	Quantity of mononuclear leukocytes	2,80E-03		1,093	ACAN,CBL,CEBPA,CREBBP,CTSD,DDX58,DFFB,DIDO1,DLL4,EGR1,ELAVL1,FOS,FOSB,GATA2,ICAM1,ID1,IKBKG,IL2RA,KLF2,KLF4,LEP,LYL1,PCGF2,PGLYRP1,PTGDR2,SH2D3C,SHC1,SORBS1,SPP1,STAT3,TCIM,YY1	32
Cellular Development,Cellular Growth and Proliferation	Proliferation of leukemia cell lines	4,93E-03		1,093	CBL,CEBPA,DUSP1,EGR1,ID1,IKBKG,IL2RA,KLF2,LEP,RNASEL,STAT3,ZBTB16	12
Carbohydrate Metabolism	Gluconeogenesis	6,60E-03		1,091	ATF3,CEBPA,DUSP1,GOT2,LEP,PCK1,SCD	7
Digestive System Development and Function,Hepatic System Development and Function,Organ Development	Response of liver	2,79E-03		1,086	ACOX1,CBL,CEBPA,DDX58,EGR1,FASN,GSS,IKBKG,IL2RA,LEP,SCD,SLC10A1,SLC6A4,SPP1,STAT3,TFRC,ZBTB16	17
Cell-To-Cell Signaling and Interaction	Adhesion of lymphoma cell lines	5,45E-03		1,067	ELN,HLX,ICAM1,PLEKHA2,SHC1	5
Cell Death and Survival	Cell death of T lymphocytes	3,01E-04		-1,056	CBL,CTSD,DFFB,DLL4,EGR1,FOS,ICAM1,IL2RA,KLF2,LEP,MXD3,RNASEL,SHC1,SPP1,STAT3,YY1,ZBTB16	17
Cell Death and Survival	Cell survival	1,26E-03		1,045	AGRN,AP2B1,APOD,AQP3,ARID1B,ATF3,BIRC7,BMP6,CBL,CERK,CIAO3,CIAPIN1,COPS4,CREBBP,CTSD,DNM2,DUSP1,EGR1,ELAVL1,EME1,FASN,FOS,GATA2,HK2,HLX,ICAM1,IKBKG,IRS1,KLF2,KLF4,KLF6,LEP,MAP3K15,MTHFR,MTMR1,MXD3,NEK4,PCGF2,PPP1R1B,PTGDR2,RBM39,RNASEL,SBF1,SCD,SHC1,SKA3,SLX4,SPP1,STAT3,TCP1,THRSP,TIE1,TOP3A,VDAC1,ZBTB16	55
Cell-To-Cell Signaling and Interaction	Adhesion of tumor cell lines	2,73E-03		1,045	ANXA2,EGFL7,EGR1,ELN,FOS,HLX,ICAM1,IRS1,LEP,PLEKHA2,RNASEL,SHC1,SPP1,STAT3,TCIM,ZBTB16	16
Organismal Development	Size of animal	3,45E-03		-1,044	CDK4,COL2A1,EGR1,FOS,FOSB,HLX,ID1,IRS1,LEP,ZBTB16	10
Cell Death and Survival	Apoptosis of leukemia cell lines	5,33E-03		-1,039	BIRC7,CEBPA,CTSD,DUSP1,ID1,IKBKG,KLF4,LEP,MZF1,PPP1R1B,SHC1,STAT3,TPT1,ZBTB16	14
Cellular Development,Cellular Growth and Proliferation,Embryonic Development,Hematological System Development and Function,Hematopoiesis,Lymphoid Tissue Structure and Development,Organ Development,Organismal Development,Tissue Development	Lymphopoiesis	3,25E-03		-1,032	CBL,CEBPA,CREBBP,DDX58,DFFB,DLL4,EGR1,ELAVL1,FOS,GATA2,ICAM1,ID1,IKBKG,IL2RA,ITPKC,KLF2,KLF4,LEP,LYL1,MXD3,PCGF2,PGLYRP2,PLEKHA2,SPP1,STAT3,YY1,ZBTB16	27
Cancer,Organismal Injury and Abnormalities	Non-melanoma solid tumor	5,14E-16		1,031	A2M,AATK,ACAN,ACLY,ACOT8,ACOX1,ADAMTS10,ADGRB1,ADGRG1,ADRA2C,AEBP2,AGRN,AKAP17A,ALKBH4,AMT,ANKRD11,ANKRD13B,ANXA2,AP5Z1,APOD,ARHGAP27,ARID1B,ARL10,ARL11,ARVCF,ASCC1,ATF3,ATP6V1E1,AXIN1,B3GNT8,BIRC7,BMP6,BRF1,BTNL9,C11orf1,C11orf42,C16orf74,C22orf23,C6orf132,CA12,CABLES2,CACNB2,CAMSAP1,CARD19,CBL,CBX1,CCDC158,CCDC38,CDC26,CDC42BPB,CDK4,CDV3,CEBPA,CEPT1,CERK,CHAD,CIAPIN1,CKB,CLEC14A,CLEC3B,CLIP1,CN…	355
Cellular Development,Cellular Growth and Proliferation	Cell proliferation of ovarian cancer cell lines	2,29E-04		1,001	ATF3,CLIP1,DLL4,KLF2,KLF6,LEP,NME2,NUMA1,SPP1,STAT3,TCP1	11
Cell Death and Survival	Apoptosis of cervical cancer cell lines	1,57E-03		-1,000	BIRC7,CEBPA,DNM2,ELAVL1,FOS,ITPK1,NASP,PIDD1,PTRH2,SHC1,SMPD4,STAT3,STYXL1,TCP1,VDAC1,YY1	16
Connective Tissue Development and Function,Skeletal and Muscular System Development and Function	Strength of bone	6,88E-03		-1,000	CHAD,ID1,LEP,SPP1	4
Cancer,Organismal Injury and Abnormalities	Head and neck tumor	1,75E-12		1,000	A2M,AATK,ACAN,ACLY,ACOX1,ADAMTS10,ADRA2C,AEBP2,AGRN,AKAP17A,AMT,ANKRD11,ANKRD13B,ANXA2,AP5Z1,APOD,ARHGAP27,ARID1B,ARL10,ARVCF,ASCC1,ATP6V1E1,AXIN1,B3GNT8,BIRC7,BMP6,BRF1,BTNL9,C11orf1,C11orf42,C16orf74,C22orf23,C6orf132,CA12,CABLES2,CACNB2,CAMSAP1,CBL,CCDC158,CCDC38,CDC26,CDC42BPB,CDK4,CDV3,CEBPA,CEPT1,CERK,CHAD,CIAPIN1,CKB,CLEC14A,CLIP1,CNOT7,COG6,COL2A1,COPS4,CPSF2,CREBBP,CROCC,CRYAB,CSRNP1,CST…	298
Drug Metabolism,Lipid Metabolism,Molecular Transport,Small Molecule Biochemistry	Secretion of prostaglandin E2	1,03E-03		1,000	CERK,FABP4,GDF9,NCOA4	4
Cancer,Organismal Injury and Abnormalities	Extracranial solid tumor	3,03E-14		-0,981	A2M,AATK,ACAN,ACLY,ACOT8,ACOX1,ADAMTS10,ADGRG1,ADRA2C,AEBP2,AGRN,AKAP17A,ALKBH4,AMT,ANKRD11,ANKRD13B,ANXA2,AP5Z1,APOD,AQP3,ARHGAP27,ARID1B,ARL10,ARL11,ARVCF,ASCC1,ATF3,ATP6V1E1,AXIN1,B3GNT8,BIRC7,BMP6,BRF1,BTNL9,C11orf1,C11orf42,C16orf74,C22orf23,C6orf132,CA12,CABLES2,CACNB2,CAMSAP1,CARD19,CBL,CBX1,CCDC158,CCDC38,CDC26,CDC42BPB,CDK4,CDV3,CEBPA,CEPT1,CERK,CHAD,CIAPIN1,CKB,CLEC14A,CLEC3B,CLIP1,CNOT…	358
Cell Death and Survival	Cell viability	1,55E-03		0,979	AGRN,AP2B1,APOD,AQP3,ARID1B,ATF3,BIRC7,BMP6,CBL,CERK,CIAO3,CIAPIN1,COPS4,CREBBP,CTSD,DNM2,DUSP1,EGR1,ELAVL1,EME1,FASN,FOS,GATA2,HK2,ICAM1,IKBKG,KLF2,KLF4,KLF6,LEP,MAP3K15,MTHFR,MTMR1,MXD3,NEK4,PCGF2,PPP1R1B,PTGDR2,RBM39,RNASEL,SBF1,SCD,SHC1,SKA3,SLX4,SPP1,STAT3,TCP1,THRSP,TIE1,TOP3A,VDAC1,ZBTB16	53
Cell Death and Survival,Organismal Injury and Abnormalities,Renal and Urological Disease	Necrosis of kidney	2,50E-03		0,970	CRYAB,EMP3,FDFT1,FOS,HK2,ICAM1,IKBKG,IRS1,PPP1R15A,RNF13,SHC1,SLC7A9,SPP1,STAT3,TFRC,VDAC1,YY1	17
Cell Death and Survival,Organismal Injury and Abnormalities	Apoptosis of vascular endothelial cells	6,98E-03		0,970	ATF3,ID1,KLF4,LEP,SPP1,VDAC1	6
Hematological System Development and Function,Tissue Morphology	Quantity of myeloid cells	4,14E-03		0,969	ATF3,CEBPA,CERK,CREBBP,DDX58,DIDO1,DUSP1,GATA2,ICAM1,ID1,IKBKG,IL2RA,LEP,PGLYRP1,PTGDR2,PTRH2,SIGIRR,SORBS1,SPP1,STAT3,TCIM,ZBTB16	22
Gene Expression	Transcription of RNA	3,64E-04		-0,968	A2M,AEBP2,AGRN,ARID1B,ASCC1,ATF3,AXIN1,BMP6,BRF1,CBX1,CDK4,CEBPA,CNOT7,CREBBP,CRYAB,CSRNP1,DDX58,DEK,DLL4,DNAJC17,DUSP1,EGR1,FABP4,FOS,FOSB,FOXH1,GATA2,GEM,ID1,IKBKG,INTS11,KLF2,KLF4,KLF6,LEP,LOXL2,LYL1,MED4,MXD3,MYT1L,MZF1,NCOA4,NEK4,NELFCD,NME2,PCGF2,PER1,PHF5A,POLR3K,PPP1R1B,RAI1,RAX2,RBM39,RNASEL,SBNO2,SDR16C5,SHC1,SLC2A4RG,SPP1,STAT3,TRIM66,UBE3A,WDR61,WDR77,XAB2,YY1,ZBTB16,ZNF609	68
Cell Death and Survival	Apoptosis of prostate cancer cell lines	1,91E-03		-0,954	EGR1,FASN,FOS,ID1,KLF6,NASP,NCOA4,PER1,RNASEL,STAT3,YY1	11
Gene Expression	Expression of RNA	2,46E-04		-0,948	A2M,AEBP2,AGRN,ARID1B,ASCC1,ATF3,AXIN1,BMP6,BRF1,CBX1,CDK4,CEBPA,CIAO3,CNOT7,COL2A1,CREBBP,CRYAB,CSRNP1,DDX58,DEK,DLL4,DNAJC17,DUSP1,EGR1,EIF3G,ELAVL1,FABP4,FOS,FOSB,FOXH1,GATA2,GEM,GEMIN5,GSS,ID1,IKBKG,INTS11,IRS1,KLF2,KLF4,KLF6,LEP,LOXL2,LYL1,MED4,MXD3,MYADM,MYT1L,MZF1,NCOA4,NEK4,NELFCD,NME2,PABPC4,PCGF2,PER1,PHF5A,POLR3K,PPP1R15A,PPP1R1B,PTRH2,RAI1,RAX2,RBM39,RNASEL,SBNO2,SDR16C5,SHC1,SLC2A4RG…	83
Nucleic Acid Metabolism,Small Molecule Biochemistry	Metabolism of nucleotide	9,15E-04		0,938	ACLY,BMP6,FASN,GLS2,IDH3G,IRS1,LEP,ME1,MT-ATP6,MYH7,NME2,NPR2,NT5C,SHC1,SLC35B2,SPP1,STAT3,TALDO1,VDAC1	19
Nucleic Acid Metabolism	Metabolism of nucleic acid component or derivative	4,24E-03		0,938	ACLY,ACOT8,BMP6,FASN,GLS2,IDH3G,IRS1,LEP,ME1,MT-ATP6,MYH7,NME2,NPR2,NT5C,SHC1,SLC35B2,SPP1,STAT3,TALDO1,VDAC1	20
Cellular Development,Cellular Growth and Proliferation,Connective Tissue Development and Function,Tissue Development	Development of fibroblasts	4,93E-03		-0,932	CDK4,ID1,KLF4,MYT1L	4
Nucleic Acid Metabolism,Small Molecule Biochemistry	Synthesis of purine nucleotide	4,29E-03		0,926	FASN,GLS2,IRS1,ME1,MT-ATP6,NME2,NPR2,STAT3,VDAC1	9
Gene Expression	Transactivation	9,34E-04		0,923	ASCC1,AXIN1,CREBBP,DDX58,DTX4,EGR1,FABP4,FOS,FOSB,FOXH1,ID1,IL2RA,KLF2,KLF4,KLF6,MED4,NCOA4,PER1,RBM39,RPL7A,SPP1,STAT3,ZBTB16	23
Connective Tissue Development and Function,Skeletal and Muscular System Development and Function,Tissue Morphology	Quantity of bone tissue	1,03E-03		0,922	COL2A1,CREBBP,EGR1,FOS,FOSB,ID1,IRS1,KLF4,NPR3,PER1,SPP1	11
Connective Tissue Development and Function,Skeletal and Muscular System Development and Function,Tissue Morphology	Quantity of bone cells	3,11E-03		0,922	CREBBP,EGR1,FOS,FOSB,ID1,IRS1,KLF4,NPR3,PER1,SPP1	10
Cellular Development,Cellular Growth and Proliferation	Expansion of blood cells	1,18E-04		-0,918	BTNL9,CBL,CEBPA,DLL4,DNM2,EGR1,GATA2,IL2RA,KLF2,LEP,PCGF2,SIGIRR,SPP1,STAT3,ZBTB16	15
Lipid Metabolism,Molecular Transport,Small Molecule Biochemistry	Concentration of lipid	2,94E-03		0,913	ACLY,APOD,AQP3,ATF3,CBL,CDK4,CEBPA,CERK,CTSD,CYP8B1,DNM2,DUSP1,EGR1,FABP4,FASN,FDFT1,FLOT1,FOS,ICAM1,IRS1,LEP,PCK1,PNOC,PTGDR2,RAI1,SCD,SIK1/SIK1B,SLC6A4,SORBS1,SPP1,STAT3,THRSP,ZBTB16	33
Hematological System Development and Function,Tissue Morphology	Quantity of granulocytes	3,65E-03		0,907	CEBPA,CERK,CREBBP,DDX58,DIDO1,DUSP1,ICAM1,ID1,IL2RA,LEP,PGLYRP1,PTGDR2,PTRH2,SIGIRR,TCIM,ZBTB16	16
Cellular Development	Differentiation of leukemia cell lines	4,58E-04		0,905	CBL,CEBPA,CREBBP,DEDD,EGR1,GATA2,KLF4,MCC,SHC1,STAT3,ZBTB16	11
Cancer,Organismal Injury and Abnormalities,Reproductive System Disease	Genital tumor	6,56E-05		-0,896	A2M,AATK,ACAN,ACLY,ACOT8,ACOX1,ADAMTS10,ADRA2C,AMT,ANKRD11,ANKRD13B,ANXA2,APOD,ARID1B,ARVCF,ASCC1,ATF3,AXIN1,BMP6,BRF1,BTNL9,C11orf42,C22orf23,CACNB2,CAMSAP1,CBL,CBX1,CCDC158,CCDC38,CDC42BPB,CDK4,CEBPA,CHAD,CKB,CLEC14A,CLEC3B,CLIP1,COL2A1,COPS4,CPSF2,CREBBP,CROCC,CSRNP1,CT55,CTSD,DCAF15,DCHS1,DDX58,DHX30,DIDO1,DLL4,DNAJC17,DTX4,DUSP1,EGFL7,EGR1,ELAVL1,ELN,EME1,EMP3,FABP4,FAM160A2,FAM161B,FASN,FBX…	195
Cell Cycle	Interphase of tumor cell lines	2,09E-04		0,896	ANXA2,BIRC7,CBX1,CDK4,CEBPA,DUSP1,EGR1,ELAVL1,EME1,FASN,KLF4,LEP,MTBP,MXD3,NASP,RPL7A,SHC1,SLX4,SPP1,STAT3,TCP1,TFRC,UBE3A	23
Connective Tissue Development and Function,Skeletal and Muscular System Development and Function,Tissue Morphology	Quantity of osteoblasts	3,35E-03		0,896	CREBBP,FOSB,IRS1,KLF4,NPR3,PER1	6
Cancer,Gastrointestinal Disease,Organismal Injury and Abnormalities	Development of digestive organ tumor	9,86E-05		-0,894	A2M,AATK,ACAN,ACLY,ACOX1,ADAMTS10,ADRA2C,AGRN,AKAP17A,AMT,ANKRD11,AP5Z1,APOD,ARID1B,ARL10,ARVCF,ATP6V1E1,AXIN1,B3GNT8,CAMSAP1,CBL,CBX1,CCDC158,CDC42BPB,CDK4,CDV3,CEPT1,CERK,CKB,CLEC14A,CLIP1,COG6,CPSF2,CREBBP,CROCC,CYB5D2,CYP8B1,DCAF15,DCDC2B,DCHS1,DFFB,DHX30,DIDO1,DLL4,DNAAF1,DNAI1,DNAJC11,DNAJC17,DTX4,DUSP1,EGR1,ELAVL1,FABP4,FAM160A2,FASN,FBXO2,FBXO40,FKBP15,FNBP4,FOS,FRS2,GATA2,GEM,GPATCH4,GPR…	162
Cell Death and Survival,Organismal Injury and Abnormalities,Renal and Urological Disease	Cell death of kidney cells	3,57E-03		0,886	CRYAB,EMP3,FDFT1,FOS,HK2,ICAM1,IKBKG,IRS1,PPP1R15A,RNF13,SHC1,SPP1,STAT3,TFRC,VDAC1,YY1	16
Molecular Transport,Small Molecule Biochemistry	Quantity of bilirubin	3,15E-03		-0,882	ATF3,IKBKG,LEP,MTHFR,SCD	5
Cancer	Transformation of fibroblast cell lines	7,03E-05		0,879	ACOX1,ATF3,CBL,CDK4,CEBPA,DFFB,EGR1,FOS,FOSB,FRS2,IRS1,KLF6,MTBP,SBF1,SHC1,STAT3	16
Digestive System Development and Function,Gastrointestinal Disease,Hepatic System Development and Function,Hepatic System Disease,Inflammatory Disease,Inflammatory Response,Organ Development,Organismal Injury and Abnormalities	Inflammation of liver	5,66E-03		0,866	ACOX1,CBL,CEBPA,DDX58,EGR1,FASN,GSS,IKBKG,IL2RA,LEP,SCD,SLC10A1,SLC6A4,SPP1,STAT3,TFRC	16
Hematological System Development and Function,Tissue Morphology	Quantity of leukocytes	2,52E-03		0,863	ACAN,ATF3,CBL,CEBPA,CERK,CREBBP,CTSD,DDX58,DFFB,DIDO1,DLL4,DUSP1,EGR1,ELAVL1,FOS,FOSB,GATA2,ICAM1,ID1,IKBKG,IL2RA,KLF2,KLF4,LEP,LYL1,PCGF2,PGLYRP1,PTGDR2,PTRH2,SH2D3C,SHC1,SIGIRR,SORBS1,SPP1,STAT3,TCIM,YY1,ZBTB16	38
Lipid Metabolism,Molecular Transport,Small Molecule Biochemistry	Concentration of fatty acid	6,88E-04		0,859	ACLY,APOD,CBL,CEBPA,CERK,DNM2,DUSP1,FABP4,FASN,FOS,IRS1,LEP,PCK1,PTGDR2,SCD,THRSP	16
Dermatological Diseases and Conditions,Organismal Injury and Abnormalities	Skin lesion	4,82E-03		0,857	A2M,AATK,ACAN,ADAMTS10,AEBP2,AGRN,ALKBH4,ANKRD11,ANXA2,APOD,AQP3,ARID1B,ARL11,ARVCF,ATF3,ATP6V1E1,AXIN1,BMP6,BTNL9,C11orf42,C22orf23,CACNB2,CAMSAP1,CBL,CCDC158,CDC42BPB,CDK4,CEBPA,CERK,CHAD,CLEC14A,CLIP1,CNOT7,COL2A1,COQ6,CPSF2,CREBBP,CROCC,CRYAB,CSRNP1,CYB561,CYP8B1,DCHS1,DDOST,DDX58,DEDD,DIDO1,DLL4,DNAAF1,DNAI1,DNAJC11,DNM2,EGR1,EIF1AD,ELN,EME1,EMP3,FABP4,FAM160A2,FAM193B,FASN,FBF1,FBXO40,FKBP1…	191
Cell Death and Survival,Organismal Injury and Abnormalities	Cell death of endothelial cells	2,81E-03		0,824	ATF3,CRYAB,ID1,IKBKG,KLF2,KLF4,LEP,SPP1,STAT3,VDAC1	10
Cardiovascular Disease	Vascular lesion	5,43E-04		0,808	DNM2,EGR1,ELN,FABP4,ICAM1,IKBKG,KLF2,KLF4,LEP,MTHFR,SCD,SHC1,SPP1,STAT3	14
Cellular Development,Cellular Growth and Proliferation	Cell proliferation of breast cancer cell lines	5,99E-03		0,802	ANXA2,CBL,CEBPA,COPS4,CTSD,ELAVL1,FASN,FLOT1,FOS,ID1,IKBKG,IRS1,KLF4,LEP,NELFCD,PPP1R1B,SH2D3C,SHC1,SPP1,STAT3,TPT1,YY1	22
Cancer,Organismal Injury and Abnormalities	Abdominal cancer	4,19E-12		-0,801	A2M,AATK,ACAN,ACLY,ACOT8,ACOX1,ADAMTS10,ADGRG1,ADRA2C,AEBP2,AGRN,AKAP17A,ALKBH4,AMT,ANKRD11,ANKRD13B,ANXA2,AP5Z1,APOD,AQP3,ARHGAP27,ARID1B,ARL10,ARL11,ARVCF,ASCC1,ATF3,ATP6V1E1,AXIN1,B3GNT8,BIRC7,BMP6,BRF1,BTNL9,C11orf42,C22orf23,C6orf132,CA12,CABLES2,CACNB2,CAMSAP1,CARD19,CBL,CBX1,CCDC158,CCDC38,CDC42BPB,CDK4,CDV3,CEBPA,CEPT1,CERK,CHAD,CKB,CLEC14A,CLEC3B,CLIP1,CNOT7,COG6,COL2A1,COPS4,COQ6,CPSF2,…	331
Cellular Development,Cellular Growth and Proliferation,Organ Development,Skeletal and Muscular System Development and Function,Tissue Development	Proliferation of smooth muscle cells	2,15E-03		0,778	APOD,CBL,CDK4,EGR1,ELAVL1,ELN,FOS,IRS1,KLF4,NPR3,SHC1,SPP1,TPT1	13
Cell Death and Survival,Organismal Injury and Abnormalities	Apoptosis of epithelial cell lines	1,70E-03		-0,776	ATF3,CRYAB,FOS,HK2,IKBKG,IRS1,PPP1R15A,SHC1,SPP1,STAT3,TFRC,VDAC1,YY1	13
Cellular Development,Cellular Growth and Proliferation,Embryonic Development	Proliferation of embryonic cell lines	3,66E-03		0,769	BRF1,CDK4,CEBPA,EGR1,FOS,GATA2,IL2RA,IQGAP2,KLF2,KLF4,LEP,RNASEL,STAT3,VDAC1	14
Lipid Metabolism,Small Molecule Biochemistry	Metabolism of triacylglycerol	7,49E-04		0,762	FABP4,FASN,LEP,LMF1,SCD,SPP1,THRSP,TNXB	8
Lipid Metabolism,Small Molecule Biochemistry	Synthesis of triacylglycerol	6,96E-03		0,762	FASN,LEP,SCD,SPP1,THRSP	5
Cell-To-Cell Signaling and Interaction,Hematological System Development and Function,Immune Cell Trafficking,Inflammatory Response	Activation of lymphocytes	6,15E-03		0,761	AGRN,DDOST,DDX58,DLL4,DUSP1,ICAM1,IKBKG,IL2RA,ITPKC,KLF2,LEP,PGLYRP2,PLEKHA2,PMP2,SPP1,STAT3,TPT1	17
Cancer,Dermatological Diseases and Conditions,Organismal Injury and Abnormalities	Skin tumor	6,09E-03		0,751	A2M,AATK,ACAN,ADAMTS10,AEBP2,AGRN,ALKBH4,ANKRD11,ANXA2,APOD,AQP3,ARID1B,ARL11,ARVCF,ATF3,ATP6V1E1,AXIN1,BMP6,BTNL9,C11orf42,C22orf23,CACNB2,CAMSAP1,CBL,CCDC158,CDC42BPB,CDK4,CEBPA,CERK,CHAD,CLEC14A,CLIP1,CNOT7,COL2A1,COQ6,CPSF2,CREBBP,CROCC,CRYAB,CSRNP1,CYB561,CYP8B1,DCHS1,DDOST,DDX58,DEDD,DIDO1,DLL4,DNAAF1,DNAI1,DNAJC11,DNM2,EGR1,EIF1AD,ELN,EME1,EMP3,FABP4,FAM160A2,FAM193B,FASN,FBF1,FBXO40,FKBP1…	189
Cell Death and Survival	Cell death of carcinoma cell lines	9,58E-04		-0,745	ANXA2,ARL11,CEBPA,DDX58,DUSP1,FASN,FOS,HK2,ID1,IKBKG,IRS1,KLF2,KLF6,RNASEL,SCD,SPP1,STAT3,VDAC1,ZBTB16	19
Developmental Disorder	Growth Failure	3,67E-04		-0,743	ADRA2C,CEBPA,CKB,CREBBP,DCHS1,DLL4,EGR1,ELAVL1,FDFT1,FOXH1,FRS2,HK2,ID1,IKBKG,IRS1,KLF2,LAMB2,MTHFR,NPR2,PCGF2,RAI1,SLC6A4,STAT3,TFRC,TKT,TOP3A,TPT1,UBE3A,VDAC1	29
Nutritional Disease,Psychological Disorders	Eating Disorders	6,85E-03		-0,725	CA12,CBL,FASN,LEP,RAI1,SCD,SLC6A4,STAT3,TUBA4A	9
Gene Expression	Transactivation of RNA	9,94E-04		0,716	ASCC1,AXIN1,CREBBP,DDX58,DTX4,EGR1,FABP4,FOS,FOSB,FOXH1,ID1,IL2RA,KLF2,KLF4,KLF6,MED4,NCOA4,PER1,RBM39,RPL7A,STAT3,ZBTB16	22
Cell Death and Survival,Organismal Injury and Abnormalities	Cell death of epithelial cell lines	1,35E-03		-0,714	ATF3,CRYAB,EMP3,FASN,FOS,HK2,IKBKG,IRS1,PPP1R15A,RNASEL,SHC1,SPP1,STAT3,TFRC,VDAC1,YY1	16
Cellular Development,Cellular Growth and Proliferation,Hematological System Development and Function,Lymphoid Tissue Structure and Development	Expansion of leukocytes	4,96E-05		-0,711	BTNL9,CBL,CEBPA,DLL4,DNM2,EGR1,IL2RA,KLF2,LEP,PCGF2,SIGIRR,SPP1,STAT3,ZBTB16	14
Lymphoid Tissue Structure and Development,Tissue Morphology	Quantity of lymphatic system cells	5,01E-03		0,687	ACAN,CBL,CREBBP,CTSD,DDX58,DFFB,DIDO1,DLL4,EGR1,ELAVL1,FOS,FOSB,GATA2,ICAM1,ID1,IKBKG,IL2RA,KLF2,KLF4,LEP,LYL1,PCGF2,PGLYRP1,PTGDR2,SH2D3C,SHC1,SORBS1,SPP1,STAT3,TCIM,YY1,ZBTB16	32
Lipid Metabolism,Small Molecule Biochemistry	Metabolism of membrane lipid derivative	2,13E-03		0,663	ACLY,CEBPA,CEPT1,CERK,CYP8B1,ELOVL6,FABP4,FASN,FDFT1,FOS,LEP,MTMR1,PIGZ,PIK3R4,PLEKHA2,RUFY1,SBF1,SCD,SMPD4,SMPD5,SPP1	21
Gastrointestinal Disease,Hepatic System Disease,Organismal Injury and Abnormalities	Liver lesion	9,49E-06		-0,655	A2M,AATK,ACAN,ACLY,ACOT8,ACOX1,ADAMTS10,ADGRG1,ADRA2C,AGRN,AMT,ANKRD11,ANXA2,AP5Z1,ARHGAP27,ARID1B,ARVCF,ATP6V1E1,AXIN1,BMP6,BTNL9,C11orf42,CA12,CABLES2,CACNB2,CAMSAP1,CBL,CCDC38,CDC42BPB,CDK4,CEBPA,CEPT1,CLIP1,COG6,COL2A1,COPS4,CREBBP,CROCC,CTSD,CYB561,DCHS1,DDX58,DHX30,DIDO1,DNAAF1,DTX4,DUSP1,EGFL7,EGR1,ELAVL1,ELMOD3,ELN,FAM193B,FASN,FBF1,FBXO2,FBXO22,FKBP15,FNBP4,FOS,FRS2,GLS2,GPATCH4,GPC2,GSS…	175
Cardiovascular System Development and Function,Cell Morphology,Cellular Development,Organismal Development,Tissue Development	Branching of endothelial cells	1,26E-03		0,655	CDK4,DLL4,ELAVL1,FOS,HLX,SPP1	6
Cellular Assembly and Organization,Cellular Function and Maintenance	Organization of cytoskeleton	7,05E-03		-0,653	A2M,AATK,ADGRB1,AGRN,ARID1B,ARL11,ATF3,AXIN1,CAMSAP1,CBL,CDC42BPB,CEP83,CKB,CLIP1,CROCC,DLL4,DNAAF1,DNM2,EGR1,FASN,FBF1,FLOT1,FOS,GEM,ICAM1,ID1,KLF2,LAMB1,LAMB2,LEP,MAST1,MTBP,MYBPH,NUMA1,PLEC,PPP1R1B,RAB23,RAI1,SH2D3C,SHANK3,SHC1,SIK1/SIK1B,SORBS1,SPP1,STAT3,STMN3,SYNE3,TCTN1,THBS4,UBE3A	50
Cellular Development,Cellular Growth and Proliferation,Hematological System Development and Function,Lymphoid Tissue Structure and Development	Proliferation of mononuclear leukocytes	1,48E-03		0,650	A2M,ACLY,BTNL9,CBL,CEBPA,DLL4,DNM2,DUSP1,EGR1,ELAVL1,FABP4,GATA2,ICAM1,IKBKG,IL2RA,KLF2,KLF4,LEP,MTBP,PCGF2,PLEKHA2,SH2D3C,SHC1,SIGIRR,SPP1,STAT3,TALDO1,TFRC,TPT1,YY1,ZBTB16	31
Cancer,Gastrointestinal Disease,Hepatic System Disease,Organismal Injury and Abnormalities	Development of liver tumor	2,41E-03		-0,647	ACOX1,FOS,IQGAP2,ITIH4,KLF6,LEP,MZF1,RINT1	8
Cell Death and Survival,Skeletal and Muscular Disorders	Apoptosis of vascular smooth muscle cells	4,19E-03		-0,640	COQ6,LEP,SHC1,STAT3,TPT1	5
Carbohydrate Metabolism,Molecular Transport	Quantity of glycogen	7,07E-04		0,637	CEBPA,DUSP1,FABP4,HK2,LEP,PCCA,PCK1,SCD	8
Tissue Development	Formation of gland	5,47E-03		-0,625	AXIN1,CBL,CDK4,FASN,ID1,IRS1,KLF6,LEP,SPP1,STAT3,THRSP,UBE3A	12
Cancer,Organismal Injury and Abnormalities	Development of carcinoma	4,27E-05		-0,618	A2M,AATK,ACAN,ACLY,ACOT8,ACOX1,ADAMTS10,ADRA2C,AEBP2,AGRN,AKAP17A,AMT,ANKRD11,ANKRD13B,ANXA2,AP5Z1,APOD,ARID1B,ARL10,ARVCF,ATP6V1E1,AXIN1,B3GNT8,BMP6,C11orf42,C22orf23,CAMSAP1,CBL,CBX1,CCDC158,CDC42BPB,CDK4,CDV3,CEBPA,CEPT1,CERK,CKB,CLEC14A,CLEC3B,CLIP1,COG6,COL2A1,COPS4,CPSF2,CREBBP,CROCC,CT55,CYB5D2,CYP8B1,DCAF15,DCDC2B,DCHS1,DDX58,DEK,DFFB,DHX30,DIDO1,DLL4,DNAAF1,DNAI1,DNAJC11,DNAJC17,DTX4,DUS…	224
Cellular Movement,Hematological System Development and Function,Immune Cell Trafficking	Cellular infiltration by leukocytes	6,22E-03		0,610	ANXA2,CEBPA,CRYAB,DUSP1,FABP4,FASN,FOS,ICAM1,ID1,IKBKG,IL2RA,LEP,PGLYRP1,PLEC,PPP1R15A,PTGDR2,SPP1,STAT3	18
Cell Death and Survival,Organismal Injury and Abnormalities	Necrosis of epithelial tissue	4,78E-04		-0,606	ATF3,CEBPA,CRYAB,EGR1,EMP3,FASN,FOS,HK2,ICAM1,ID1,IKBKG,IL2RA,IQGAP2,IRS1,ITIH4,KLF2,KLF4,LEP,PPP1R15A,RNASEL,SCD,SHC1,SPP1,STAT3,TFRC,VDAC1,YY1	27
Cardiovascular System Development and Function	Vascularization	3,27E-03		0,605	ADGRB1,ANXA2,CBL,CRYAB,ELAVL1,FOS,ICAM1,ID1,IRS1,LEP,SPP1,STAT3	12
Organismal Development	Development of genitourinary system	4,33E-03		-0,603	ACOX1,ADRA2C,AXIN1,BMP6,CBL,CDK4,CEBPA,CLIP1,CNOT7,DCHS1,DEDD,DUSP1,EGR1,ELAVL1,FASN,FOS,GATA2,GDF9,ICAM1,ID1,IRS1,KLF6,LEP,NCOA4,NPR2,PCK1,SBF1,SPP1,STAT3,STRBP,SYCP3,TCP1,THRSP,TKT,TNS2,UBE3A,YY1,ZBTB16	38
Connective Tissue Disorders,Hereditary Disorder,Organismal Injury and Abnormalities	Hereditary connective tissue disorder	4,60E-03		0,600	ACAN,ADAMTS10,ANKRD11,ASCC1,ATP6V1E1,CBL,CEBPA,COL2A1,CREBBP,DCHS1,DDX58,DNM2,EGR1,ELN,FDFT1,FOS,IKBKG,KLF2,LEP,MTHFR,NPR2,PLEC,RAB23,SBNO2,TNXB,TOP3A,ZBTB16	27
Endocrine System Development and Function	Insulin sensitivity	5,28E-03		-0,579	CBL,EGR1,FABP4,FASN,LEP,SCD,SORBS1,SPP1,STAT3	9
Cancer,Gastrointestinal Disease,Organismal Injury and Abnormalities	Digestive system cancer	6,34E-10		-0,575	A2M,AATK,ACAN,ACLY,ACOT8,ACOX1,ADAMTS10,ADGRG1,ADRA2C,AGRN,AKAP17A,ALKBH4,AMT,ANKRD11,ANKRD13B,ANXA2,AP5Z1,APOD,AQP3,ARHGAP27,ARID1B,ARL10,ARL11,ARVCF,ASCC1,ATF3,ATP6V1E1,AXIN1,B3GNT8,BIRC7,BMP6,BRF1,BTNL9,C11orf42,C22orf23,C6orf132,CA12,CABLES2,CACNB2,CAMSAP1,CARD19,CBL,CBX1,CCDC158,CCDC38,CDC42BPB,CDK4,CDV3,CEBPA,CEPT1,CERK,CKB,CLEC14A,CLEC3B,CLIP1,CNOT7,COG6,COL2A1,COPS4,COQ6,CPSF2,CREBBP,CROC…	311
Hematological System Development and Function,Hematopoiesis,Tissue Morphology	Quantity of hematopoietic progenitor cells	1,12E-03		0,575	CBL,CDK4,CEBPA,CREBBP,CTSD,DFFB,DIDO1,DLL4,FOS,FOSB,ID1,KLF2,KLF4,LEP,LYL1,PCGF2,SHC1,SPP1,STAT3,TCIM,TFRC,ZBTB16	22
Cell-To-Cell Signaling and Interaction	Binding of leukemia cell lines	4,18E-03		-0,568	ANXA2,EGFL7,EGR1,ICAM1,RNASEL,SPP1,TCIM,ZBTB16	8
Gastrointestinal Disease,Organismal Injury and Abnormalities	Colorectal disorder	1,34E-05		-0,564	AATK,ACAN,ACLY,ACOX1,ADAMTS10,ADRA2C,AGRN,AKAP17A,ANKRD11,ANXA2,AP5Z1,APOD,AQP3,ARID1B,ARL10,ARVCF,ATF3,ATP6V1E1,AXIN1,B3GNT8,BIRC7,BMP6,BRF1,CA12,CAMSAP1,CBL,CBX1,CCDC158,CDC42BPB,CDK4,CDV3,CEPT1,CERK,CKB,CLEC14A,CLEC3B,CLIP1,COG6,COL2A1,CPSF2,CREBBP,CROCC,CRYAB,CSTB,CTSD,CYB5D2,CYP8B1,DCAF15,DCDC2B,DCHS1,DDX58,DFFB,DHX30,DIDO1,DLL4,DNAAF1,DNAI1,DNAJC11,DNAJC17,DTX4,DUSP1,EGFL7,EGR1,FABP4,FAM160…	174
Cell-To-Cell Signaling and Interaction	Adhesion of leukemia cell lines	2,78E-03		-0,558	EGFL7,EGR1,ICAM1,RNASEL,SPP1,TCIM,ZBTB16	7
Cell Death and Survival	Apoptosis of T lymphocytes	2,03E-03		-0,555	DFFB,DLL4,EGR1,FOS,ICAM1,IL2RA,KLF2,LEP,RNASEL,SHC1,SPP1,STAT3,YY1,ZBTB16	14
Organismal Development	Mass of organism	1,40E-03		0,541	CEBPA,CREBBP,DUSP1,FABP4,FASN,FOS,HCRTR1,ID1,IKBKG,IRS1,KLF4,LAMB2,LEP,ME1,PCK1,SCD,STAT3,TKT	18
Cancer,Gastrointestinal Disease,Hepatic System Disease,Organismal Injury and Abnormalities	Hepatobiliary system cancer	1,14E-06		-0,540	A2M,AATK,ACAN,ACLY,ACOT8,ACOX1,ADAMTS10,ADGRG1,ADRA2C,AGRN,AMT,ANKRD11,ANXA2,AP5Z1,ARHGAP27,ARID1B,ARVCF,ATP6V1E1,AXIN1,BMP6,BTNL9,CA12,CABLES2,CACNB2,CAMSAP1,CCDC38,CDC42BPB,CDK4,CEPT1,CLIP1,COG6,COL2A1,CREBBP,CROCC,CTSD,CYB561,DCAF15,DCHS1,DDX58,DEK,DHX30,DIDO1,DTX4,EGFL7,ELAVL1,ELMOD3,ELN,FAM193B,FASN,FBF1,FBXO2,FKBP15,FNBP4,FOS,GLS2,GPATCH4,GPC2,HK2,HLX,ICAM1,ID1,IKBKG,IL2RA,IQGAP2,IRS1,ITIH4…	161
Cancer,Gastrointestinal Disease,Hepatic System Disease,Organismal Injury and Abnormalities	Liver cancer	1,18E-06		-0,540	AATK,ACAN,ACLY,ACOT8,ACOX1,ADAMTS10,ADGRG1,ADRA2C,AGRN,AMT,ANKRD11,ANXA2,AP5Z1,ARHGAP27,ARID1B,ARVCF,ATP6V1E1,AXIN1,BMP6,BTNL9,CA12,CABLES2,CACNB2,CAMSAP1,CCDC38,CDC42BPB,CDK4,CEPT1,CLIP1,COG6,COL2A1,CREBBP,CROCC,CTSD,CYB561,DCHS1,DDX58,DHX30,DIDO1,DTX4,EGFL7,ELAVL1,ELMOD3,ELN,FAM193B,FASN,FBF1,FBXO2,FKBP15,FNBP4,FOS,GLS2,GPATCH4,GPC2,HK2,HLX,ICAM1,ID1,IKBKG,IL2RA,IQGAP2,IRS1,ITIH4,KANK3,KBTBD8,K…	154
Hematological System Development and Function,Lymphoid Tissue Structure and Development,Tissue Morphology	Quantity of lymphocytes	5,31E-03		0,540	ACAN,CBL,CREBBP,CTSD,DDX58,DFFB,DLL4,EGR1,ELAVL1,FOS,FOSB,GATA2,ICAM1,ID1,IKBKG,IL2RA,KLF2,KLF4,LEP,LYL1,PCGF2,PGLYRP1,PTGDR2,SH2D3C,SHC1,SORBS1,SPP1,STAT3,TCIM,YY1	30
Cancer,Organismal Injury and Abnormalities	Tumorigenesis of epithelial neoplasm	3,43E-05		-0,538	A2M,AATK,ACAN,ACLY,ACOT8,ACOX1,ADAMTS10,ADRA2C,AEBP2,AGRN,AKAP17A,AMT,ANKRD11,ANKRD13B,ANXA2,AP5Z1,APOD,ARID1B,ARL10,ARVCF,ATP6V1E1,AXIN1,B3GNT8,BMP6,C11orf42,C22orf23,CA12,CAMSAP1,CBL,CBX1,CCDC158,CDC42BPB,CDK4,CDV3,CEBPA,CEPT1,CERK,CKB,CLEC14A,CLEC3B,CLIP1,COG6,COL2A1,COPS4,CPSF2,CREBBP,CROCC,CRYAB,CT55,CYB5D2,CYP8B1,DCAF15,DCDC2B,DCHS1,DDX58,DEK,DFFB,DHX30,DIDO1,DLL4,DNAAF1,DNAI1,DNAJC11,DNAJC…	227
Lymphoid Tissue Structure and Development,Tissue Morphology	Quantity of lymphoid tissue	3,32E-03		0,534	CBL,CREBBP,CTSD,DDX58,DFFB,DIDO1,DLL4,FOS,FOSB,GATA2,ID1,KLF2,KLF4,LEP,PCGF2,SH2D3C,STAT3,YY1	18
Cell Death and Survival	Apoptosis of lung cancer cell lines	5,13E-03		-0,533	ANXA2,ARL11,AXIN1,CEBPA,DUSP1,GLS2,IRS1,KLF6,PIDD1,SPP1,STAT3,VDAC1,ZBTB16	13
Cellular Movement	Cellular infiltration by myeloid cells	4,26E-03		0,517	ANXA2,CRYAB,DUSP1,FABP4,FOS,ICAM1,ID1,IKBKG,IL2RA,LEP,PPP1R15A,PTGDR2,SPP1,STAT3,ZBTB16	15
Cellular Assembly and Organization,Cellular Function and Maintenance	Microtubule dynamics	6,23E-03		-0,506	A2M,AATK,ADGRB1,AGRN,ARID1B,ARL11,ATF3,AXIN1,CAMSAP1,CBL,CEP83,CKB,CLIP1,CROCC,DLL4,DNAAF1,DNM2,EGR1,FASN,FBF1,FLOT1,FOS,GEM,ICAM1,ID1,KLF2,LAMB1,LAMB2,LEP,MTBP,NUMA1,PLEC,PPP1R1B,RAB23,RAI1,SH2D3C,SHANK3,SHC1,SIK1/SIK1B,STAT3,STMN3,TCTN1,THBS4,UBE3A	44
Developmental Disorder	Growth failure or short stature	8,17E-04		-0,458	ACAN,ADRA2C,CEBPA,CKB,COL2A1,CREBBP,DCHS1,DLL4,EGR1,ELAVL1,FDFT1,FOXH1,FRS2,HK2,ID1,IGFALS,IKBKG,IRS1,KLF2,LAMB2,MTHFR,NPR2,PCGF2,RAI1,SLC6A4,STAT3,TFRC,TKT,TOP3A,TPT1,UBE3A,VDAC1	32
Cancer,Organismal Injury and Abnormalities	Genitourinary tumor	1,79E-05		-0,450	A2M,AATK,ACAN,ACLY,ACOT8,ACOX1,ADAMTS10,ADRA2C,AEBP2,AMT,ANKRD11,ANKRD13B,ANXA2,APOD,ARID1B,ARVCF,ASCC1,ATF3,AXIN1,BIRC7,BMP6,BRF1,BTNL9,C11orf42,C22orf23,CACNB2,CAMSAP1,CBL,CBX1,CCDC158,CCDC38,CDC42BPB,CDK4,CEBPA,CHAD,CKB,CLEC14A,CLEC3B,CLIP1,COL2A1,COPS4,COQ6,CPSF2,CREBBP,CROCC,CRYAB,CSRNP1,CSTB,CT55,CTSD,DCAF15,DCHS1,DDX58,DHX30,DIDO1,DLL4,DNAAF1,DNAJC17,DTX4,DUSP1,EGFL7,EGR1,ELAVL1,ELN,ELOVL6…	232
Connective Tissue Development and Function,Tissue Morphology	Quantity of connective tissue cells	3,90E-03		0,445	CREBBP,EGR1,FOS,FOSB,GDF9,ID1,IRS1,KLF2,KLF4,NPR3,PCK1,PER1,SPP1	13
Cell Cycle,Embryonic Development	Senescence of embryonic cell lines	6,18E-03		0,440	BRF1,CDK4,EGR1,ID1,KLF4	5
Cellular Development,Cellular Growth and Proliferation,Hematological System Development and Function,Hematopoiesis	Proliferation of hematopoietic progenitor cells	3,02E-04		-0,413	AGRN,CBL,CEBPA,DLL4,EGR1,GATA2,KLF2,KLF4,LEP,MTBP,MZF1,PCGF2,SPP1,STAT3,ZBTB16	15
Cell Death and Survival	Apoptosis of hematopoietic progenitor cells	1,30E-03		0,413	AGRN,CREBBP,DFFB,EGR1,FOS,KLF2,LEP,LYL1,RNASEL,SHC1,SPP1,YY1	12
Cellular Movement,Hematological System Development and Function,Immune Cell Trafficking	Lymphocyte migration	1,44E-03		0,408	AQP3,DDX58,DEK,FLOT1,FOS,ICAM1,IKBKG,IL2RA,KLF2,LEP,MYADM,PGLYRP2,PLEC,PTGDR2,SH2D3C,SPP1,STAT3	17
Cellular Movement	Cell movement	5,02E-03		-0,398	A2M,ADGRG1,ANXA2,AQP3,ATF3,BMP6,CBL,CDK4,CEBPA,CERK,CHAD,CLIP1,COL2A1,CRYAB,DDX58,DEK,DIDO1,DLL4,DNAI1,DNM2,DUSP1,EGFL7,EGR1,ELAVL1,ELN,FABP4,FASN,FLOT1,FOS,FOSB,FRS2,GATA2,GEM,GEMIN5,HLX,ICAM1,ID1,IKBKG,IL2RA,IRS1,KLF2,KLF4,KLF6,LAMB1,LEP,LOXL2,MTBP,MYADM,MYBPH,MZF1,NCOA4,NOXA1,NUDT16L1,PER1,PGLYRP1,PGLYRP2,PLEC,PLEKHG5,PPIL2,PPP1R15A,PPP1R1B,PTGDR2,SH2D3C,SHC1,SIGIRR,SLC7A9,SORBS1,SPP1,STAT3,ST…	78
Cell Death and Survival	Cell death of hematopoietic progenitor cells	9,00E-05		0,393	AGRN,CBL,CREBBP,DFFB,EGR1,FOS,GATA2,KLF2,LEP,LYL1,MXD3,RNASEL,SHC1,SPP1,YY1	15
Cancer,Gastrointestinal Disease,Hepatic System Disease,Organismal Injury and Abnormalities	Liver carcinoma	2,62E-06		-0,383	AATK,ACAN,ACLY,ACOT8,ACOX1,ADAMTS10,ADGRG1,AGRN,AMT,ANKRD11,ANXA2,AP5Z1,ARHGAP27,ARVCF,ATP6V1E1,AXIN1,BMP6,BTNL9,CA12,CABLES2,CACNB2,CAMSAP1,CCDC38,CDC42BPB,CDK4,CEPT1,CLIP1,COG6,COL2A1,CREBBP,CROCC,CTSD,CYB561,DCHS1,DDX58,DHX30,DIDO1,DTX4,EGFL7,ELAVL1,ELMOD3,ELN,FAM193B,FASN,FBF1,FBXO2,FKBP15,FNBP4,FOS,GLS2,GPATCH4,GPC2,HK2,HLX,ICAM1,ID1,IKBKG,IL2RA,IQGAP2,IRS1,ITIH4,KANK3,KBTBD8,KHNYN,KLF4,KLF6…	148
Cancer,Gastrointestinal Disease,Organismal Injury and Abnormalities	Hepatobiliary carcinoma	2,72E-06		-0,383	A2M,AATK,ACAN,ACLY,ACOT8,ACOX1,ADAMTS10,ADGRG1,AGRN,AMT,ANKRD11,ANXA2,AP5Z1,ARHGAP27,ARVCF,ATP6V1E1,AXIN1,BMP6,BTNL9,CA12,CABLES2,CACNB2,CAMSAP1,CCDC38,CDC42BPB,CDK4,CEPT1,CLIP1,COG6,COL2A1,CREBBP,CROCC,CTSD,CYB561,DCAF15,DCHS1,DDX58,DEK,DHX30,DIDO1,DTX4,EGFL7,ELAVL1,ELMOD3,ELN,FAM193B,FASN,FBF1,FBXO2,FKBP15,FNBP4,FOS,GLS2,GPATCH4,GPC2,HK2,HLX,ICAM1,ID1,IKBKG,IL2RA,IQGAP2,IRS1,ITIH4,KANK3,KBTBD8,…	155
Cancer,Gastrointestinal Disease,Hepatic System Disease,Organismal Injury and Abnormalities	Hepatocellular carcinoma	7,34E-04		-0,383	ACAN,ACOX1,ADGRG1,ATP6V1E1,AXIN1,CDK4,CREBBP,CTSD,FASN,FOS,GLS2,GPC2,ICAM1,ID1,IKBKG,IL2RA,IQGAP2,IRS1,KLF4,KLF6,LAMB1,LEP,MZF1,NASP,PCK1,PPP1R15A,RINT1,SCD,SKA3,SLC10A1,SPP1,TCIM,TRIM66,TUBA4A,VDAC1,ZNF609,ZNF7	37
Cellular Development,Cellular Growth and Proliferation,Hematological System Development and Function,Lymphoid Tissue Structure and Development	Proliferation of helper T lymphocytes	3,91E-03		-0,380	CBL,ELAVL1,ICAM1,LEP,STAT3	5
Cell Cycle	Senescence of cells	6,79E-03		0,373	ACLY,BRF1,CDK4,DEK,DUSP1,EGR1,FASN,HLX,ID1,KLF4,ME1,NCOA4,PCGF2,UBE3A	14
Cellular Growth and Proliferation	Expansion of cells	1,41E-04		-0,366	AXIN1,BMP6,BTNL9,CBL,CEBPA,DLL4,DNM2,EGR1,GATA2,GDF9,IL2RA,KLF2,LEP,PCGF2,SIGIRR,SPP1,STAT3,ZBTB16	18
Cellular Development,Cellular Growth and Proliferation	Proliferation of blood cells	3,76E-03		0,365	A2M,ACLY,AGRN,BTNL9,CBL,CEBPA,DLL4,DNM2,DUSP1,EGR1,ELAVL1,FABP4,GATA2,ICAM1,IKBKG,IL2RA,KLF2,KLF4,LEP,MTBP,MZF1,PCGF2,PLEKHA2,SH2D3C,SHC1,SIGIRR,SPP1,STAT3,TALDO1,TFRC,TPT1,YY1,ZBTB16	33
Cell Death and Survival,Embryonic Development	Cell death of embryonic cell lines	3,12E-03		0,364	ATF3,CDK4,CRYAB,DUSP1,EGR1,EMP3,HK2,IKBKG,IRS1,PIDD1,PPP1R15A,PTRH2,SHC1,SPP1,STAT3,TFRC,VDAC1,YY1	18
Cell Death and Survival	Cell death of lymphoid organ	6,22E-03		-0,362	CBL,EGR1,FOS,LEP,MXD3,RNASEL,SPP1,STAT3,YY1	9
Cancer,Organismal Injury and Abnormalities	Abdominal carcinoma	4,60E-12		-0,353	A2M,AATK,ACAN,ACLY,ACOT8,ACOX1,ADAMTS10,ADGRG1,ADRA2C,AEBP2,AGRN,AKAP17A,ALKBH4,AMT,ANKRD11,ANKRD13B,ANXA2,AP5Z1,APOD,ARHGAP27,ARID1B,ARL10,ARL11,ARVCF,ASCC1,ATP6V1E1,AXIN1,B3GNT8,BIRC7,BMP6,BRF1,BTNL9,C11orf42,C22orf23,C6orf132,CA12,CABLES2,CACNB2,CAMSAP1,CARD19,CBL,CBX1,CCDC158,CCDC38,CDC42BPB,CDK4,CDV3,CEBPA,CEPT1,CERK,CHAD,CKB,CLEC14A,CLEC3B,CLIP1,CNOT7,COG6,COL2A1,COPS4,COQ6,CPSF2,CREBBP,CRO…	323
Cardiovascular Disease	Disorder of blood pressure	2,21E-04		0,353	ACOX1,ADRA2C,CA12,CACNB2,CLEC14A,CYB561,DCHS1,DUSP1,EGFL7,ELN,GPC2,GSS,HCRTR1,ICAM1,IRS1,KLF2,LEP,LMF1,LUC7L,MAP3K15,MTHFR,NPR2,NPR3,NUMA1,PTGDR2,SDF2,SHANK3,SHC1,SLC6A4,TMEM135,TMEM204,TTC25,USP24,ZBTB16	34
Cell Cycle	Interphase	1,47E-04		0,350	ANXA2,ATF3,BIRC7,CBL,CBX1,CDK4,CEBPA,CREBBP,CSTB,DUSP1,EGR1,ELAVL1,EME1,FASN,FOS,ID1,IRS1,KLF4,KLF6,LEP,MTBP,MXD3,NASP,NEK4,PTOV1,RPL7A,SHC1,SLX4,SPP1,STAT3,TCP1,TFRC,TUBA4A,UBE3A,ZBTB16	35
Cellular Development,Cellular Growth and Proliferation	Proliferation of lung cancer cell lines	1,46E-03		-0,347	ACLY,ANXA2,ARL11,CDK4,CEBPA,GLS2,HK2,ID1,IKBKG,IRS1,NASP,SIK1/SIK1B,SPP1,STAT3,STMN3,ZBTB16	16
Cancer,Organismal Injury and Abnormalities	Adenocarcinoma	1,72E-12		-0,342	A2M,AATK,ACAN,ACLY,ACOT8,ACOX1,ADAMTS10,ADRA2C,AEBP2,AGRN,AKAP17A,ALKBH4,AMT,ANKRD11,ANKRD13B,ANXA2,AP5Z1,APOD,ARHGAP27,ARID1B,ARL10,ARL11,ARVCF,ASCC1,ATF3,ATP6V1E1,AXIN1,B3GNT8,BIRC7,BMP6,BRF1,BTNL9,C11orf42,C22orf23,C6orf132,CA12,CABLES2,CACNB2,CAMSAP1,CARD19,CBL,CBX1,CCDC158,CCDC38,CDC42BPB,CDK4,CDV3,CEBPA,CEPT1,CERK,CHAD,CKB,CLEC14A,CLEC3B,CLIP1,CNOT7,COG6,COL2A1,COPS4,COQ6,CPSF2,CREBBP,CROCC…	315
Cell Cycle	S phase	1,19E-03		0,341	CDK4,CREBBP,CSTB,FOS,ID1,IRS1,KLF4,LEP,MXD3,PTOV1,SHC1,SLX4,STAT3,ZBTB16	14
Cellular Movement	Cellular infiltration by blood cells	3,22E-03		0,340	ANXA2,CEBPA,CRYAB,DUSP1,FABP4,FASN,FOS,ICAM1,ID1,IKBKG,IL2RA,LEP,PGLYRP1,PLEC,PPP1R15A,PTGDR2,SPP1,STAT3,ZBTB16	19
Organismal Development	Size of body	5,98E-04		-0,335	ACOX1,ANXA2,CDK4,CEBPA,CERK,CKB,COL2A1,CREBBP,CTSD,DEDD,DFFB,DUSP1,FABP4,FOS,FOSB,HK2,ID1,IGFALS,IKBKG,IL2RA,IRS1,KLF6,LEP,MTHFR,NEURL2,NPR2,NPR3,PCK1,PER1,PLEC,RAI1,SBNO2,SHANK3,SPP1,STAT3,TKT,UBE3A	37
Cancer,Organismal Injury and Abnormalities	Epithelial neoplasm	7,41E-16		0,322	A2M,AATK,ACAN,ACLY,ACOT8,ACOX1,ADAMTS10,ADGRG1,ADRA2C,AEBP2,AGRN,AKAP17A,ALKBH4,AMT,ANKRD11,ANKRD13B,ANXA2,AP5Z1,APOD,ARHGAP27,ARID1B,ARL10,ARL11,ARVCF,ASCC1,ATF3,ATP6V1E1,AXIN1,B3GNT8,BIRC7,BMP6,BRF1,BTNL9,C11orf1,C11orf42,C16orf74,C22orf23,C6orf132,CA12,CABLES2,CACNB2,CAMSAP1,CARD19,CBL,CBX1,CCDC158,CCDC38,CDC26,CDC42BPB,CDK4,CDV3,CEBPA,CEPT1,CERK,CHAD,CIAPIN1,CKB,CLEC14A,CLEC3B,CLIP1,CNOT7,COG…	353
Cellular Development,Cellular Growth and Proliferation,Hematological System Development and Function,Lymphoid Tissue Structure and Development	Proliferation of lymphocytes	2,31E-03		0,309	A2M,ACLY,BTNL9,CBL,CEBPA,DLL4,DNM2,DUSP1,EGR1,ELAVL1,FABP4,GATA2,ICAM1,IKBKG,IL2RA,KLF2,KLF4,LEP,MTBP,PCGF2,PLEKHA2,SH2D3C,SHC1,SIGIRR,SPP1,STAT3,TFRC,TPT1,YY1,ZBTB16	30
Cancer,Gastrointestinal Disease,Hepatic System Disease,Organismal Injury and Abnormalities	Development of hepatocellular carcinoma	1,92E-03		-0,294	ACOX1,FOS,IQGAP2,KLF6,LEP,MZF1,RINT1	7
Hematological System Development and Function,Lymphoid Tissue Structure and Development,Tissue Morphology	Quantity of Th17 cells	6,18E-03		-0,289	ELAVL1,ICAM1,LEP,PGLYRP1,STAT3	5
Cancer,Organismal Injury and Abnormalities	Malignant solid tumor	9,27E-15		0,286	A2M,AATK,ACAN,ACLY,ACOT8,ACOX1,ADAMTS10,ADGRB1,ADGRG1,ADRA2C,AEBP2,AGRN,AKAP17A,ALKBH4,AMT,ANKRD11,ANKRD13B,ANXA2,AP5Z1,APOD,AQP3,ARHGAP27,ARID1B,ARL10,ARL11,ARVCF,ASCC1,ATF3,ATP6V1E1,AXIN1,B3GNT8,BIRC7,BMP6,BRF1,BTNL9,C11orf1,C11orf42,C16orf74,C22orf23,C6orf132,CA12,CABLES2,CACNB2,CAMSAP1,CARD19,CBL,CBX1,CCDC158,CCDC38,CDC26,CDC42BPB,CDK4,CDV3,CEBPA,CEPT1,CERK,CHAD,CIAPIN1,CKB,CLEC14A,CLEC3B,CLI…	359
Cell Cycle,Cell-To-Cell Signaling and Interaction,Cellular Growth and Proliferation	Contact growth inhibition of tumor cell lines	6,98E-03		0,280	BMP6,DDX58,EGR1,PER1,PPP1R15A,STAT3	6
Cellular Movement,Hematological System Development and Function,Immune Cell Trafficking	Cellular infiltration by granulocytes	2,67E-03		0,279	ANXA2,CRYAB,DUSP1,FABP4,FOS,ICAM1,ID1,IKBKG,IL2RA,PTGDR2,SPP1,STAT3	12
Cancer,Organismal Injury and Abnormalities	Nonhematologic malignant neoplasm	6,25E-16		-0,274	A2M,AATK,ACAN,ACLY,ACOT8,ACOX1,ADAMTS10,ADGRB1,ADGRG1,ADRA2C,AEBP2,AGRN,AKAP17A,ALKBH4,AMT,ANKRD11,ANKRD13B,ANXA2,AP5Z1,APOD,AQP3,ARHGAP27,ARID1B,ARL10,ARL11,ARVCF,ASCC1,ATF3,ATP6V1E1,AXIN1,B3GNT8,BIRC7,BMP6,BRF1,BTNL9,C11orf1,C11orf42,C16orf74,C22orf23,C6orf132,CA12,CABLES2,CACNB2,CAMSAP1,CARD19,CBL,CBX1,CCDC158,CCDC38,CDC26,CDC42BPB,CDK4,CDV3,CEBPA,CEPT1,CERK,CHAD,CIAPIN1,CKB,CLEC14A,CLEC3B,CLI…	356
Cell Death and Survival	Apoptosis of carcinoma cell lines	3,26E-04		-0,265	ANXA2,ARL11,CEBPA,DDX58,DUSP1,FASN,FOS,HK2,ID1,IKBKG,IRS1,KLF2,KLF6,SCD,SPP1,STAT3,VDAC1,ZBTB16	18
Cancer,Organismal Injury and Abnormalities	Malignant genitourinary solid tumor	1,36E-05		-0,254	A2M,AATK,ACAN,ACLY,ACOT8,ACOX1,ADAMTS10,ADRA2C,AEBP2,AMT,ANKRD11,ANKRD13B,ANXA2,APOD,ARID1B,ARVCF,ASCC1,ATF3,AXIN1,BIRC7,BMP6,BRF1,BTNL9,C11orf42,C22orf23,CACNB2,CAMSAP1,CBL,CBX1,CCDC158,CCDC38,CDC42BPB,CDK4,CEBPA,CHAD,CKB,CLEC14A,CLEC3B,CLIP1,COL2A1,COPS4,COQ6,CPSF2,CREBBP,CROCC,CRYAB,CSRNP1,CT55,CTSD,DCAF15,DCHS1,DDX58,DHX30,DIDO1,DLL4,DNAAF1,DNAJC17,DTX4,DUSP1,EGFL7,EGR1,ELAVL1,ELN,ELOVL6,EME1…	229
Cellular Development,Cellular Growth and Proliferation,Hematological System Development and Function,Hematopoiesis,Lymphoid Tissue Structure and Development,Tissue Development	Granulopoiesis	9,86E-04		-0,247	CBL,CEBPA,EGR1,FASN,FOS,GATA2,IRS1,SHC1,STAT3	9
Cellular Growth and Proliferation	Colony formation of cells	2,46E-03		-0,243	ATF3,BIRC7,CBL,CEBPA,CNOT7,CREBBP,CTSD,EGR1,ELAVL1,FOS,FRS2,GLS2,ID1,IRS1,KLF2,KLF4,KLF6,MTBP,NME2,PCGF2,PPP1R15A,SPP1,STAT3,ZBTB16	24
Cell Death and Survival	Cell death of heart	1,06E-03		-0,239	CACNB2,CBL,CRYAB,ELAVL1,FASN,HSPE1,IKBKG,LEP,PPP1R15A,SCD,STAT3,THBS4	12
Skeletal and Muscular System Development and Function	Quantity of bone	5,43E-04		-0,222	COL2A1,CREBBP,EGR1,FOS,FOSB,ID1,IRS1,KLF4,LEP,NPR3,PCGF2,PER1,SBNO2,SPP1,ZBTB16	15
Cellular Movement	Cellular infiltration	1,12E-03		0,203	ANXA2,CBL,CEBPA,COL2A1,CRYAB,DUSP1,FABP4,FASN,FOS,ICAM1,ID1,IKBKG,IL2RA,LEP,PGLYRP1,PLEC,PPP1R15A,PTGDR2,SPP1,STAT3,TKT,ZBTB16	22
Cellular Movement,Skeletal and Muscular System Development and Function	Migration of muscle cells	5,27E-03		-0,200	CBL,CDK4,EGFL7,ELN,SPP1,STAT3,THBS4,TPT1	8
Cell Death and Survival	Cell death of blood cells	5,44E-03		0,193	AGRN,ATF3,CBL,CEBPA,CREBBP,CTSD,DEK,DFFB,DLL4,EGR1,FABP4,FOS,GATA2,ICAM1,IKBKG,IL2RA,KLF2,KLF4,LEP,LYL1,MXD3,RNASEL,SHC1,SPP1,STAT3,YY1,ZBTB16	27
Organismal Survival	Organismal death	1,47E-05		-0,191	ACLY,ADGRG1,ADRA2C,AGRN,ALKBH4,ANXA2,APOD,ATF3,AXIN1,BMP6,CA12,CACNB2,CBL,CDK4,CEBPA,CERK,CIAO3,CIAPIN1,CKB,COL2A1,CREBBP,CRYAB,CSRNP1,CTSD,DCHS1,DDX58,DLL4,DNM2,DUSP1,EGFL7,ELAVL1,ELN,FASN,FDFT1,FOS,FOXH1,FRS2,GATA2,GSS,HK2,HLX,HSPE1,ICAM1,ID1,IKBKG,IL2RA,IQGAP2,KLF2,KLF4,KLF6,LAMB2,LEP,MTHFR,MYH7,MZF1,NASP,NOVA2,NPR2,NPR3,NUMA1,PCCA,PCGF2,PCK1,PGLYRP2,PIK3R4,PLEC,PPP1R15A,PTRH2,RAI1,RINT1,RNASE…	97
Cell Death and Survival,Embryonic Development	Apoptosis of embryonic cell lines	1,66E-03		-0,191	ATF3,CDK4,CRYAB,DUSP1,EGR1,IKBKG,IRS1,PIDD1,PPP1R15A,SHC1,SPP1,STAT3,TFRC,VDAC1,YY1	15
Cellular Development,Cellular Growth and Proliferation,Hematological System Development and Function,Lymphoid Tissue Structure and Development	Expansion of lymphocytes	7,52E-05		-0,184	BTNL9,CBL,CEBPA,DLL4,DNM2,EGR1,IL2RA,KLF2,LEP,PCGF2,SIGIRR,STAT3,ZBTB16	13
Cancer,Organismal Injury and Abnormalities	Development of malignant tumor	1,13E-05		0,183	A2M,AATK,ACAN,ACLY,ACOT8,ACOX1,ADAMTS10,ADGRG1,ADRA2C,AEBP2,AGRN,AKAP17A,AMT,ANKRD11,ANKRD13B,ANXA2,AP5Z1,APOD,ARID1B,ARL10,ARVCF,ATF3,ATP6V1E1,AXIN1,B3GNT8,BMP6,C11orf42,C22orf23,CAMSAP1,CBL,CBX1,CCDC158,CDC42BPB,CDK4,CDV3,CEBPA,CEPT1,CERK,CKB,CLEC14A,CLEC3B,CLIP1,COG6,COL2A1,COPS4,CPSF2,CREBBP,CROCC,CT55,CYB5D2,CYP8B1,DCAF15,DCDC2B,DCHS1,DDX58,DEK,DFFB,DHX30,DIDO1,DLL4,DNAAF1,DNAI1,DNAJC11,DNAJ…	229
Cellular Movement,Immune Cell Trafficking	Cell movement of lymphoid cells	3,45E-03		0,180	AQP3,CBL,DDX58,DEK,FLOT1,FOS,ICAM1,IKBKG,IL2RA,KLF2,LEP,MYADM,PGLYRP2,PLEC,PTGDR2,SH2D3C,SPP1,STAT3	18
Cellular Growth and Proliferation,Lymphoid Tissue Structure and Development	Proliferation of lymphatic system cells	4,52E-03		0,178	A2M,ACLY,BTNL9,CBL,CEBPA,COL2A1,DLL4,DNM2,DUSP1,EGR1,ELAVL1,FABP4,GATA2,ICAM1,IKBKG,IL2RA,KLF2,KLF4,LEP,MTBP,PCGF2,PLEKHA2,SH2D3C,SHC1,SIGIRR,SPP1,STAT3,TFRC,TPT1,YY1,ZBTB16	31
Cell Cycle,Cellular Development,Respiratory System Development and Function	Senescence of lung cell lines	1,67E-03		0,168	CDK4,HLX,ID1,KLF4,ME1,PCGF2	6
Cancer,Organismal Injury and Abnormalities	Carcinoma	1,62E-15		-0,163	A2M,AATK,ACAN,ACLY,ACOT8,ACOX1,ADAMTS10,ADGRG1,ADRA2C,AEBP2,AGRN,AKAP17A,ALKBH4,AMT,ANKRD11,ANKRD13B,ANXA2,AP5Z1,APOD,ARHGAP27,ARID1B,ARL10,ARL11,ARVCF,ASCC1,ATF3,ATP6V1E1,AXIN1,B3GNT8,BIRC7,BMP6,BRF1,BTNL9,C11orf1,C11orf42,C16orf74,C22orf23,C6orf132,CA12,CABLES2,CACNB2,CAMSAP1,CARD19,CBL,CBX1,CCDC158,CCDC38,CDC26,CDC42BPB,CDK4,CDV3,CEBPA,CEPT1,CERK,CHAD,CIAPIN1,CKB,CLEC14A,CLEC3B,CLIP1,CNOT7,COG…	352
Cancer,Organismal Injury and Abnormalities	Frequency of tumor	4,47E-06		-0,155	A2M,AATK,ACAN,ACLY,ACOT8,ACOX1,ADAMTS10,ADGRG1,ADRA2C,AEBP2,AGRN,AKAP17A,AMT,ANKRD11,ANKRD13B,ANXA2,AP5Z1,APOD,ARID1B,ARL10,ARVCF,ATF3,ATP6V1E1,AXIN1,B3GNT8,BMP6,C11orf42,C22orf23,CA12,CAMSAP1,CBL,CBX1,CCDC158,CDC42BPB,CDK4,CDV3,CEBPA,CEPT1,CERK,CKB,CLEC14A,CLEC3B,CLIP1,COG6,COL2A1,COPS4,CPSF2,CREBBP,CROCC,CRYAB,CT55,CYB5D2,CYP8B1,DCAF15,DCDC2B,DCHS1,DDX58,DEK,DFFB,DHX30,DIDO1,DLL4,DNAAF1,DNAI1,D…	234
Cardiovascular System Development and Function,Organismal Development	Formation of neointima	5,12E-03		-0,152	ELN,IRS1,KLF4,STAT3,YY1	5
Cellular Assembly and Organization,Lipid Metabolism,Small Molecule Biochemistry	Formation of lipid droplets	3,80E-04		0,152	ACLY,ACOT8,DUSP1,LEP	4
Cellular Development,Cellular Growth and Proliferation,Hematological System Development and Function,Lymphoid Tissue Structure and Development	Expansion of T lymphocytes	4,19E-05		0,140	BTNL9,CBL,CEBPA,DLL4,DNM2,EGR1,IL2RA,KLF2,LEP,PCGF2,STAT3,ZBTB16	12
Cancer,Organismal Injury and Abnormalities	Incidence of tumor	4,36E-06		0,136	A2M,AATK,ACAN,ACLY,ACOT8,ACOX1,ADAMTS10,ADGRG1,ADRA2C,AEBP2,AGRN,AKAP17A,AMT,ANKRD11,ANKRD13B,ANXA2,AP5Z1,APOD,ARID1B,ARL10,ARVCF,ASCC1,ATF3,ATP6V1E1,AXIN1,B3GNT8,BMP6,BRF1,C11orf42,C22orf23,CA12,CACNB2,CAMSAP1,CBL,CBX1,CCDC158,CDC42BPB,CDK4,CDV3,CEBPA,CEPT1,CERK,CKB,CLEC14A,CLEC3B,CLIP1,COG6,COL2A1,COPS4,CPSF2,CREBBP,CROCC,CRYAB,CT55,CYB5D2,CYP8B1,DCAF15,DCDC2B,DCHS1,DDX58,DEK,DFFB,DHX30,DIDO1,D…	240
Organismal Injury and Abnormalities	Benign lesion	4,96E-03		-0,133	ADRA2C,AGRN,ANXA2,AXIN1,CA12,CACNB2,CBL,CDK4,CEBPA,COL2A1,CRYAB,DCHS1,DUSP1,EGR1,FABP4,FDFT1,FOS,ID1,IQGAP2,KLF2,KLF4,LEP,MT-ND4,PCCA,PCK1,RAB23,RINT1,SCD,SH2D3C,SHC1,SIK1/SIK1B,SKA3,SPP1,STAT3,TIE1,TUBA4A,UBE3A	37
Carbohydrate Metabolism,Small Molecule Biochemistry	Synthesis of D-glucose	5,74E-03		-0,132	CREBBP,IRS1,LEP,PCK1,PPP1R15A,SCD	6
Cellular Development,Cellular Growth and Proliferation,Endocrine System Development and Function	Proliferation of endocrine cell lines	6,56E-03		0,124	CDK4,IRS1,LEP,NCOA4,SPP1	5
Cancer,Organismal Injury and Abnormalities,Respiratory Disease	Pulmonary metastasis	6,64E-03		-0,115	ANXA2,ATF3,CDK4,EGFL7,FDFT1,KLF6,MYBPH,SPP1,STAT3	9
Embryonic Development,Organismal Development	Development of body trunk	1,43E-04		-0,110	ATF3,AXIN1,BMP6,CBL,CDK4,CEBPA,CIAPIN1,COL2A1,CREBBP,DCHS1,DEDD,DLL4,DNAAF1,DNAI1,DNM2,DUSP1,EGR1,ELN,EMP3,FASN,FOSB,FOXH1,FRS2,GDF9,GYS1,HLX,ICAM1,ID1,IRS1,KLF2,KLF4,KLF6,LEP,LOXL2,LYL1,MYH7,NEURL2,NPR2,PLEC,RAI1,SHC1,SPP1,STAT3,THRSP,TIE1,TKT,TNS2,TUBA4A,TXNRD2,UBE3A,YY1	51
Cellular Development,Cellular Growth and Proliferation,Hematological System Development and Function,Hematopoiesis,Tissue Development	Differentiation of hematopoietic progenitor cells	6,53E-04		-0,108	ARL11,CEBPA,CIAO3,DEK,DLL4,EGR1,GATA2,GPATCH4,HEATR9,ID1,IL2RA,LYL1,MZF1,NCOA4,STAT3,TFRC,WDR38,YY1,ZBTB16	19
Cardiovascular Disease	Hypertension	9,92E-04		0,085	ACOX1,ADRA2C,CA12,CACNB2,CLEC14A,DCHS1,EGFL7,ELN,GPC2,GSS,HCRTR1,ICAM1,IRS1,LEP,LMF1,LUC7L,MAP3K15,MTHFR,NPR2,NPR3,NUMA1,PTGDR2,SDF2,SHANK3,SHC1,SLC6A4,TMEM135,TMEM204,TTC25,USP24,ZBTB16	31
Lymphoid Tissue Structure and Development,Organ Morphology,Tissue Morphology	Quantity of lymphoid organ	5,33E-03		0,081	CBL,CREBBP,CTSD,DFFB,DIDO1,DLL4,FOS,FOSB,GATA2,ID1,KLF4,LEP,PCGF2,STAT3	14
Cellular Growth and Proliferation	Colony formation of tumor cell lines	6,41E-04		-0,079	ATF3,BIRC7,CBL,CNOT7,CTSD,EGR1,FOS,GLS2,ID1,KLF2,KLF4,KLF6,MTBP,NME2,PCGF2,SPP1,STAT3,ZBTB16	18
Cardiovascular Disease,Cell Death and Survival,Organismal Injury and Abnormalities,Skeletal and Muscular Disorders	Cell death of cardiomyocytes	5,21E-03		0,069	CACNB2,CBL,CRYAB,ELAVL1,FASN,HSPE1,IKBKG,LEP,PPP1R15A,STAT3	10
Cancer,Organismal Injury and Abnormalities	Tumorigenesis of tissue	6,13E-16		-0,068	A2M,AATK,ACAN,ACLY,ACOT8,ACOX1,ADAMTS10,ADGRG1,ADRA2C,AEBP2,AGRN,AKAP17A,ALKBH4,AMT,ANKRD11,ANKRD13B,ANXA2,AP5Z1,APOD,ARHGAP27,ARID1B,ARL10,ARL11,ARVCF,ASCC1,ATF3,ATP6V1E1,AXIN1,B3GNT8,BIRC7,BMP6,BRF1,BTNL9,C11orf1,C11orf42,C16orf74,C22orf23,C6orf132,CA12,CABLES2,CACNB2,CAMSAP1,CARD19,CBL,CBX1,CCDC158,CCDC38,CDC26,CDC42BPB,CDK4,CDV3,CEBPA,CEPT1,CERK,CHAD,CIAPIN1,CKB,CLEC14A,CLEC3B,CLIP1,CNOT7,COG…	354
Metabolic Disease,Organismal Injury and Abnormalities	Hypothermia	2,13E-03		-0,068	ADRA2C,KLF2,LEP,SLC6A4,STAT3	5
Cancer,Organismal Injury and Abnormalities	Benign solid tumor	3,72E-03		-0,041	ADRA2C,AGRN,ANXA2,AXIN1,CA12,CACNB2,CBL,CDK4,COL2A1,CRYAB,DUSP1,EGR1,FABP4,FDFT1,FOS,ID1,IQGAP2,KLF2,KLF4,LEP,MT-ND4,PCCA,PCK1,RAB23,RINT1,SCD,SHC1,SIK1/SIK1B,SKA3,SPP1,STAT3,TIE1,TUBA4A,UBE3A	34
Cellular Movement	Cell movement of blood cells	3,90E-03		-0,026	ANXA2,AQP3,CBL,CEBPA,CRYAB,DDX58,DEK,DUSP1,ELN,FABP4,FASN,FLOT1,FOS,ICAM1,ID1,IKBKG,IL2RA,KLF2,KLF6,LEP,MYADM,PER1,PGLYRP1,PGLYRP2,PLEC,PPIL2,PPP1R15A,PTGDR2,SH2D3C,SHC1,SIGIRR,SLC7A9,SPP1,STAT3,THBS4,TPT1,ZBTB16	37
Cellular Movement,Immune Cell Trafficking	Leukocyte migration	5,81E-03		0,022	ANXA2,AQP3,CBL,CEBPA,CRYAB,DDX58,DEK,DUSP1,ELN,FABP4,FASN,FLOT1,FOS,ICAM1,ID1,IKBKG,IL2RA,KLF2,KLF6,LEP,MYADM,PER1,PGLYRP1,PGLYRP2,PLEC,PPIL2,PPP1R15A,PTGDR2,SH2D3C,SHC1,SIGIRR,SLC7A9,SPP1,STAT3,THBS4,TPT1	36
Organismal Development,Reproductive System Development and Function	Development of reproductive system	1,12E-03		0,020	ACOX1,ADRA2C,AXIN1,BMP6,CBL,CDK4,CEBPA,CLIP1,CNOT7,DEDD,EGR1,ELAVL1,FASN,FOS,GATA2,GDF9,ID1,IRS1,KLF6,LEP,NCOA4,NPR2,SBF1,SPP1,STAT3,STRBP,SYCP3,TCP1,THRSP,UBE3A,YY1,ZBTB16	32
Cellular Growth and Proliferation	Colony formation	4,84E-03		0,003	ATF3,BIRC7,CBL,CEBPA,CNOT7,CREBBP,CTSD,EGR1,ELAVL1,FOS,FRS2,GLS2,ID1,IRS1,KLF2,KLF4,KLF6,LYL1,MTBP,NME2,PCGF2,PPP1R15A,SPP1,STAT3,ZBTB16	25
Cancer,Organismal Injury and Abnormalities,Reproductive System Disease	Mammary tumor	6,24E-04		0,000	ADAMTS10,ADRA2C,ANKRD11,APOD,ARID1B,ATF3,CACNB2,CBL,CDC42BPB,CDK4,CEBPA,CKB,CREBBP,CROCC,CRYAB,CSTB,CTSD,DCHS1,DNAAF1,DTX4,DUSP1,EGR1,ELAVL1,ELOVL6,EME1,EMP3,FABP4,FASN,FDFT1,FOS,FOSB,GPATCH4,HK2,ID1,IL2RA,IQGAP2,IRS1,ITPKC,KLF4,KLF6,LAMB1,LOXL2,MAP3K15,MMP24,MT-CYB,MT-ND4,MTHFR,NASP,NEK4,NEURL2,NME2,OXCT1,PCGF2,PLEC,PMP2,PPP1R1B,PRRC2B,PXDN,RBM39,RINT1,RNASEH2A,RUNDC3A,SBF1,SEMA6B,SIK1/SIK1B,SKA…	85
Embryonic Development,Organ Development,Organismal Development,Reproductive System Development and Function,Tissue Development	Formation of mammary gland	2,83E-03		0,000	AXIN1,CBL,CDK4,FASN,ID1,IRS1,LEP,SPP1,STAT3,THRSP,UBE3A	11
Cellular Growth and Proliferation	Colony formation of lung cancer cell lines	2,93E-03		0,000	GLS2,ID1,KLF6,MTBP,SPP1	5
Cell Cycle	G1 phase	3,35E-03		0,000	ANXA2,ATF3,BIRC7,CBL,CBX1,CDK4,CEBPA,DUSP1,EGR1,ELAVL1,FASN,KLF4,KLF6,MTBP,NASP,RPL7A,SPP1,STAT3,TFRC,UBE3A	20
Cancer,Endocrine System Disorders,Organismal Injury and Abnormalities	Thyroid carcinoma	1,46E-14			A2M,AATK,ACAN,ACLY,ACOX1,ADAMTS10,ADRA2C,AEBP2,AGRN,AKAP17A,AMT,ANKRD11,ANKRD13B,ANXA2,AP5Z1,APOD,ARHGAP27,ARID1B,ARL10,ARVCF,ASCC1,ATP6V1E1,AXIN1,B3GNT8,BIRC7,BMP6,BRF1,BTNL9,C11orf1,C11orf42,C16orf74,C22orf23,C6orf132,CA12,CABLES2,CACNB2,CAMSAP1,CBL,CCDC158,CCDC38,CDC26,CDC42BPB,CDK4,CDV3,CEBPA,CEPT1,CERK,CHAD,CIAPIN1,CKB,CLEC14A,CLIP1,CNOT7,COG6,COL2A1,COPS4,CPSF2,CREBBP,CROCC,CSRNP1,CSTB,CT55…	289
Cancer,Endocrine System Disorders,Organismal Injury and Abnormalities	Endocrine gland tumor	2,59E-14			A2M,AATK,ACAN,ACLY,ACOX1,ADAMTS10,ADRA2C,AEBP2,AGRN,AKAP17A,AMT,ANKRD11,ANKRD13B,ANXA2,AP5Z1,APOD,ARHGAP27,ARID1B,ARL10,ARVCF,ASCC1,ATP6V1E1,AXIN1,B3GNT8,BIRC7,BMP6,BRF1,BTNL9,C11orf1,C11orf42,C16orf74,C22orf23,C6orf132,CA12,CABLES2,CACNB2,CAMSAP1,CBL,CCDC158,CCDC38,CDC26,CDC42BPB,CDK4,CDV3,CEBPA,CEPT1,CERK,CHAD,CIAPIN1,CKB,CLEC14A,CLIP1,CNOT7,COG6,COL2A1,COPS4,CPSF2,CREBBP,CROCC,CSRNP1,CSTB,CT55…	292
Cancer,Organismal Injury and Abnormalities	Cancer of secretory structure	6,49E-14			A2M,AATK,ACAN,ACLY,ACOT8,ACOX1,ADAMTS10,ADRA2C,AEBP2,AGRN,AKAP17A,AMT,ANKRD11,ANKRD13B,ANXA2,AP5Z1,APOD,ARHGAP27,ARID1B,ARL10,ARVCF,ASCC1,ATF3,ATP6V1E1,AXIN1,B3GNT8,BIRC7,BMP6,BRF1,BTNL9,C11orf1,C11orf42,C16orf74,C22orf23,C6orf132,CA12,CABLES2,CACNB2,CAMSAP1,CARD19,CBL,CBX1,CCDC158,CCDC38,CDC26,CDC42BPB,CDK4,CDV3,CEBPA,CEPT1,CERK,CHAD,CIAPIN1,CKB,CLEC14A,CLIP1,CNOT7,COG6,COL2A1,COPS4,COQ6,CPSF2,C…	310
Cancer,Organismal Injury and Abnormalities	Head and neck cancer	2,97E-12			A2M,AATK,ACAN,ACLY,ACOX1,ADAMTS10,ADRA2C,AEBP2,AGRN,AKAP17A,AMT,ANKRD11,ANKRD13B,ANXA2,AP5Z1,APOD,ARHGAP27,ARID1B,ARL10,ARVCF,ASCC1,ATP6V1E1,AXIN1,B3GNT8,BIRC7,BMP6,BRF1,BTNL9,C11orf1,C11orf42,C16orf74,C22orf23,C6orf132,CA12,CABLES2,CACNB2,CAMSAP1,CBL,CCDC158,CCDC38,CDC26,CDC42BPB,CDK4,CDV3,CEBPA,CEPT1,CERK,CHAD,CIAPIN1,CKB,CLEC14A,CLIP1,CNOT7,COG6,COL2A1,COPS4,CPSF2,CREBBP,CROCC,CRYAB,CSRNP1,CST…	295
Cancer,Organismal Injury and Abnormalities	Head and neck carcinoma	5,45E-12			A2M,AATK,ACAN,ACLY,ACOX1,ADAMTS10,ADRA2C,AEBP2,AGRN,AKAP17A,AMT,ANKRD11,ANKRD13B,ANXA2,AP5Z1,APOD,ARHGAP27,ARID1B,ARL10,ARVCF,ASCC1,ATP6V1E1,AXIN1,B3GNT8,BIRC7,BMP6,BRF1,BTNL9,C11orf1,C11orf42,C16orf74,C22orf23,C6orf132,CA12,CABLES2,CACNB2,CAMSAP1,CBL,CCDC158,CCDC38,CDC26,CDC42BPB,CDK4,CDV3,CEBPA,CEPT1,CERK,CHAD,CIAPIN1,CKB,CLEC14A,CLIP1,CNOT7,COG6,COL2A1,COPS4,CPSF2,CREBBP,CROCC,CSRNP1,CSTB,CT55…	293
Cancer,Organismal Injury and Abnormalities	Abdominal adenocarcinoma	8,62E-12			A2M,AATK,ACAN,ACLY,ACOT8,ACOX1,ADAMTS10,ADRA2C,AEBP2,AGRN,AKAP17A,ALKBH4,AMT,ANKRD11,ANKRD13B,ANXA2,AP5Z1,APOD,ARHGAP27,ARID1B,ARL10,ARL11,ARVCF,ATP6V1E1,AXIN1,B3GNT8,BIRC7,BMP6,BRF1,BTNL9,C11orf42,C22orf23,C6orf132,CA12,CABLES2,CACNB2,CAMSAP1,CARD19,CBL,CBX1,CCDC158,CCDC38,CDC42BPB,CDK4,CDV3,CEBPA,CEPT1,CERK,CHAD,CKB,CLEC14A,CLEC3B,CLIP1,CNOT7,COG6,COL2A1,COPS4,COQ6,CPSF2,CREBBP,CROCC,CSRNP1,CT5…	308
Cancer,Gastrointestinal Disease,Organismal Injury and Abnormalities	Gastrointestinal adenocarcinoma	3,16E-09			A2M,AATK,ACAN,ACLY,ACOX1,ADAMTS10,ADRA2C,AGRN,AKAP17A,ALKBH4,AMT,ANKRD11,ANKRD13B,AP5Z1,APOD,ARHGAP27,ARID1B,ARL10,ARL11,ARVCF,ASCC1,ATP6V1E1,AXIN1,B3GNT8,BIRC7,BMP6,BRF1,BTNL9,C11orf42,C22orf23,C6orf132,CA12,CABLES2,CACNB2,CAMSAP1,CBL,CBX1,CCDC158,CCDC38,CDC42BPB,CDV3,CEBPA,CEPT1,CERK,CKB,CLEC14A,CLEC3B,CLIP1,CNOT7,COG6,COL2A1,COPS4,COQ6,CPSF2,CREBBP,CROCC,CTSD,CYB5D2,CYP8B1,DCAF15,DCDC2B,DCHS1,…	272
Cancer,Gastrointestinal Disease,Organismal Injury and Abnormalities	Large intestine neoplasm	4,69E-09			A2M,AATK,ACAN,ACLY,ACOX1,ADAMTS10,ADRA2C,AGRN,AKAP17A,ALKBH4,AMT,ANKRD11,ANKRD13B,ANXA2,AP5Z1,APOD,AQP3,ARHGAP27,ARID1B,ARL10,ARL11,ARVCF,ATF3,ATP6V1E1,AXIN1,B3GNT8,BIRC7,BMP6,BRF1,BTNL9,C11orf42,C22orf23,C6orf132,CA12,CABLES2,CACNB2,CAMSAP1,CBL,CBX1,CCDC158,CCDC38,CDC42BPB,CDK4,CDV3,CEBPA,CEPT1,CERK,CLEC14A,CLEC3B,CLIP1,CNOT7,COG6,COL2A1,COPS4,COQ6,CPSF2,CREBBP,CROCC,CRYAB,CSTB,CTSD,CYB5D2,CYP8B…	279
Cancer,Gastrointestinal Disease,Organismal Injury and Abnormalities	Malignant neoplasm of large intestine	5,24E-09			A2M,AATK,ACAN,ACLY,ACOX1,ADAMTS10,ADRA2C,AGRN,AKAP17A,ALKBH4,AMT,ANKRD11,ANKRD13B,ANXA2,AP5Z1,APOD,AQP3,ARHGAP27,ARID1B,ARL10,ARL11,ARVCF,ATF3,ATP6V1E1,AXIN1,B3GNT8,BIRC7,BMP6,BRF1,BTNL9,C11orf42,C22orf23,C6orf132,CA12,CABLES2,CACNB2,CAMSAP1,CBL,CBX1,CCDC158,CCDC38,CDC42BPB,CDK4,CDV3,CEBPA,CEPT1,CERK,CLEC14A,CLEC3B,CLIP1,CNOT7,COG6,COL2A1,COPS4,COQ6,CPSF2,CREBBP,CROCC,CRYAB,CTSD,CYB5D2,CYP8B1,DCA…	278
Cancer,Gastrointestinal Disease,Organismal Injury and Abnormalities	Gastrointestinal tract cancer	8,68E-09			A2M,AATK,ACAN,ACLY,ACOX1,ADAMTS10,ADRA2C,AGRN,AKAP17A,ALKBH4,AMT,ANKRD11,ANKRD13B,ANXA2,AP5Z1,APOD,AQP3,ARHGAP27,ARID1B,ARL10,ARL11,ARVCF,ASCC1,ATF3,ATP6V1E1,AXIN1,B3GNT8,BIRC7,BMP6,BRF1,BTNL9,C11orf42,C22orf23,C6orf132,CA12,CABLES2,CACNB2,CAMSAP1,CBL,CBX1,CCDC158,CCDC38,CDC42BPB,CDK4,CDV3,CEBPA,CEPT1,CERK,CKB,CLEC14A,CLEC3B,CLIP1,CNOT7,COG6,COL2A1,COPS4,COQ6,CPSF2,CREBBP,CROCC,CRYAB,CSTB,CTSD,CY…	287
Cancer,Gastrointestinal Disease,Organismal Injury and Abnormalities	Large intestine carcinoma	1,42E-08			A2M,AATK,ACAN,ACLY,ACOX1,ADAMTS10,ADRA2C,AGRN,AKAP17A,ALKBH4,AMT,ANKRD11,ANKRD13B,AP5Z1,APOD,ARHGAP27,ARID1B,ARL10,ARL11,ARVCF,ATP6V1E1,AXIN1,B3GNT8,BIRC7,BMP6,BRF1,BTNL9,C11orf42,C22orf23,C6orf132,CA12,CABLES2,CACNB2,CAMSAP1,CBL,CBX1,CCDC158,CCDC38,CDC42BPB,CDK4,CDV3,CEBPA,CEPT1,CERK,CLEC14A,CLEC3B,CLIP1,CNOT7,COG6,COL2A1,COPS4,COQ6,CPSF2,CREBBP,CROCC,CTSD,CYB5D2,CYP8B1,DCAF15,DCDC2B,DCHS1,DDOST…	266
Cancer,Gastrointestinal Disease,Organismal Injury and Abnormalities	Large intestine adenocarcinoma	1,84E-08			A2M,AATK,ACAN,ACLY,ACOX1,ADAMTS10,ADRA2C,AGRN,AKAP17A,ALKBH4,AMT,ANKRD11,ANKRD13B,AP5Z1,APOD,ARHGAP27,ARID1B,ARL10,ARL11,ARVCF,ATP6V1E1,AXIN1,B3GNT8,BIRC7,BMP6,BRF1,BTNL9,C11orf42,C22orf23,C6orf132,CA12,CABLES2,CACNB2,CAMSAP1,CBL,CBX1,CCDC158,CCDC38,CDC42BPB,CDV3,CEBPA,CEPT1,CERK,CLEC14A,CLEC3B,CLIP1,CNOT7,COG6,COL2A1,COPS4,COQ6,CPSF2,CREBBP,CROCC,CTSD,CYB5D2,CYP8B1,DCAF15,DCDC2B,DCHS1,DDOST,DDX5…	264
Cancer,Gastrointestinal Disease,Organismal Injury and Abnormalities	Gastrointestinal carcinoma	2,56E-08			A2M,AATK,ACAN,ACLY,ACOX1,ADAMTS10,ADRA2C,AGRN,AKAP17A,ALKBH4,AMT,ANKRD11,ANKRD13B,AP5Z1,APOD,ARHGAP27,ARID1B,ARL10,ARL11,ARVCF,ASCC1,ATP6V1E1,AXIN1,B3GNT8,BIRC7,BMP6,BRF1,BTNL9,C11orf42,C22orf23,C6orf132,CA12,CABLES2,CACNB2,CAMSAP1,CBL,CBX1,CCDC158,CCDC38,CDC42BPB,CDK4,CDV3,CEBPA,CEPT1,CERK,CKB,CLEC14A,CLEC3B,CLIP1,CNOT7,COG6,COL2A1,COPS4,COQ6,CPSF2,CREBBP,CROCC,CTSD,CYB5D2,CYP8B1,DCAF15,DCDC2B,D…	276
Cancer,Organismal Injury and Abnormalities	Breast or colorectal cancer	9,65E-07			AATK,ACAN,ACLY,ACOX1,ADAMTS10,ADRA2C,AGRN,AKAP17A,ANKRD11,ANXA2,AP5Z1,APOD,AQP3,ARID1B,ARL10,ARVCF,ATF3,ATP6V1E1,AXIN1,B3GNT8,BIRC7,BMP6,CACNB2,CAMSAP1,CBL,CBX1,CCDC158,CDC42BPB,CDK4,CDV3,CEBPA,CEPT1,CERK,CKB,CLEC14A,CLEC3B,CLIP1,COG6,COL2A1,CPSF2,CREBBP,CROCC,CRYAB,CTSD,CYB5D2,CYP8B1,DCAF15,DCDC2B,DCHS1,DFFB,DHX30,DIDO1,DLL4,DNAAF1,DNAI1,DNAJC11,DNAJC17,DTX4,DUSP1,EGFL7,EGR1,ELAVL1,ELOVL6,EME1,E…	198
Cancer,Organismal Injury and Abnormalities,Reproductive System Disease	Prostate cancer	2,98E-06			A2M,AATK,ACAN,ACLY,ACOT8,ACOX1,ADRA2C,AMT,ANKRD11,ANKRD13B,ANXA2,APOD,ARID1B,ARVCF,ATF3,BMP6,BRF1,BTNL9,CAMSAP1,CBL,CBX1,CCDC38,CDC42BPB,CDK4,CEBPA,CHAD,CKB,CLIP1,CREBBP,CROCC,CSRNP1,CTSD,DCHS1,DHX30,DIDO1,DLL4,DNAJC17,DTX4,DUSP1,EGFL7,EGR1,ELAVL1,ELN,EME1,FABP4,FAM160A2,FAM161B,FASN,FBXL16,FDFT1,FKBP15,FOS,FRS2,GPATCH4,ID1,IL2RA,IRS1,KIN,KLF4,KLF6,LAMB2,LOXL2,MAP3K15,MAST1,MCC,ME1,MEAF6,MOGS,MPH…	130
Cancer,Gastrointestinal Disease,Organismal Injury and Abnormalities	Colorectal tumor	5,00E-06			AATK,ACAN,ACLY,ACOX1,ADAMTS10,ADRA2C,AGRN,AKAP17A,ANKRD11,ANXA2,AP5Z1,APOD,AQP3,ARID1B,ARL10,ARVCF,ATF3,ATP6V1E1,AXIN1,B3GNT8,BIRC7,BMP6,BRF1,CA12,CAMSAP1,CBL,CBX1,CCDC158,CDC42BPB,CDK4,CDV3,CEPT1,CERK,CLEC14A,CLEC3B,CLIP1,COG6,COL2A1,CPSF2,CREBBP,CROCC,CRYAB,CSTB,CTSD,CYB5D2,CYP8B1,DCAF15,DCDC2B,DCHS1,DFFB,DHX30,DIDO1,DLL4,DNAAF1,DNAI1,DNAJC11,DNAJC17,DTX4,DUSP1,EGFL7,EGR1,FABP4,FAM160A2,FASN,FB…	172
Cardiovascular Disease,Organismal Injury and Abnormalities	Valvulopathy	1,28E-05			ADRA2C,CA12,CACNB2,CDK4,COL2A1,DCHS1,ELN,GSS,ICAM1,MT-ATP6,MYH7,SLC6A4,SPP1,STAT3	14
Cancer,Gastrointestinal Disease,Organismal Injury and Abnormalities	Colon cancer	1,57E-05			AATK,ACAN,ACLY,ACOX1,ADAMTS10,ADRA2C,AGRN,AKAP17A,ANKRD11,AP5Z1,APOD,AQP3,ARID1B,ARL10,ARVCF,ATF3,ATP6V1E1,AXIN1,B3GNT8,CAMSAP1,CBL,CBX1,CCDC158,CDC42BPB,CDK4,CDV3,CEPT1,CERK,CLEC14A,CLIP1,COG6,COL2A1,CPSF2,CREBBP,CROCC,CYB5D2,CYP8B1,DCAF15,DCDC2B,DCHS1,DFFB,DHX30,DIDO1,DLL4,DNAAF1,DNAI1,DNAJC11,DNAJC17,DTX4,DUSP1,EGFL7,EGR1,FABP4,FAM160A2,FASN,FBXO2,FBXO40,FKBP15,FNBP4,FRS2,GATA2,GPATCH4,GPR171,…	149
Cancer,Gastrointestinal Disease,Organismal Injury and Abnormalities	Colorectal cancer	1,73E-05			AATK,ACAN,ACLY,ACOX1,ADAMTS10,ADRA2C,AGRN,AKAP17A,ANKRD11,ANXA2,AP5Z1,APOD,AQP3,ARID1B,ARL10,ARVCF,ATF3,ATP6V1E1,AXIN1,B3GNT8,BIRC7,BMP6,CAMSAP1,CBL,CBX1,CCDC158,CDC42BPB,CDK4,CDV3,CEPT1,CERK,CLEC14A,CLEC3B,CLIP1,COG6,COL2A1,CPSF2,CREBBP,CROCC,CRYAB,CYB5D2,CYP8B1,DCAF15,DCDC2B,DCHS1,DFFB,DHX30,DIDO1,DLL4,DNAAF1,DNAI1,DNAJC11,DNAJC17,DTX4,DUSP1,EGFL7,EGR1,FABP4,FAM160A2,FASN,FBXO2,FBXO40,FKBP15,FN…	167
Cancer,Gastrointestinal Disease,Organismal Injury and Abnormalities	Colon tumor	1,84E-05			AATK,ACAN,ACLY,ACOX1,ADAMTS10,ADRA2C,AGRN,AKAP17A,ANKRD11,AP5Z1,APOD,AQP3,ARID1B,ARL10,ARVCF,ATF3,ATP6V1E1,AXIN1,B3GNT8,BRF1,CAMSAP1,CBL,CBX1,CCDC158,CDC42BPB,CDK4,CDV3,CEPT1,CERK,CLEC14A,CLIP1,COG6,COL2A1,CPSF2,CREBBP,CROCC,CYB5D2,CYP8B1,DCAF15,DCDC2B,DCHS1,DFFB,DHX30,DIDO1,DLL4,DNAAF1,DNAI1,DNAJC11,DNAJC17,DTX4,DUSP1,EGFL7,EGR1,FABP4,FAM160A2,FASN,FBXO2,FBXO40,FKBP15,FNBP4,FRS2,GATA2,GPATCH4,GP…	150
Cancer,Organismal Injury and Abnormalities,Reproductive System Disease	Prostatic carcinoma	4,42E-05			A2M,ACAN,ACLY,ACOT8,ACOX1,ADRA2C,AMT,ANKRD11,ANKRD13B,ANXA2,ARID1B,ARVCF,BMP6,BRF1,BTNL9,CAMSAP1,CBL,CCDC38,CDC42BPB,CDK4,CHAD,CKB,CLIP1,CREBBP,CROCC,CSRNP1,CTSD,DCHS1,DHX30,DIDO1,DLL4,DNAJC17,DTX4,DUSP1,EGFL7,ELAVL1,ELN,EME1,FABP4,FAM161B,FASN,FBXL16,FKBP15,FOS,FRS2,GPATCH4,ID1,IRS1,KIN,KLF4,KLF6,LAMB2,LOXL2,MAP3K15,MAST1,MCC,ME1,MEAF6,MOGS,MPHOSPH10,MTHFR,MYADM,MYBPH,MYH7,MYT1L,NASP,NEK4,NOP56,…	111
Cancer,Organismal Injury and Abnormalities	Pelvic cancer	4,86E-05			A2M,AATK,ACAN,ACLY,ACOT8,ACOX1,ADAMTS10,ADRA2C,AMT,ANKRD11,ANKRD13B,ANXA2,APOD,ARID1B,ARVCF,ASCC1,ATF3,AXIN1,BIRC7,BMP6,BRF1,BTNL9,C11orf42,C22orf23,CACNB2,CAMSAP1,CBL,CBX1,CCDC158,CCDC38,CDC42BPB,CDK4,CEBPA,CHAD,CKB,CLEC14A,CLEC3B,CLIP1,COL2A1,COPS4,COQ6,CPSF2,CREBBP,CROCC,CSRNP1,CT55,CTSD,DCAF15,DCHS1,DDX58,DHX30,DIDO1,DLL4,DNAJC17,DTX4,DUSP1,EGFL7,EGR1,ELAVL1,ELN,EME1,EMP3,FABP4,FAM160A2,FAM16…	204
Cancer,Organismal Injury and Abnormalities	Anogenital cancer	5,22E-05			A2M,AATK,ACAN,ACLY,ACOT8,ACOX1,ADAMTS10,ADRA2C,AMT,ANKRD11,ANKRD13B,ANXA2,APOD,ARID1B,ARVCF,ASCC1,ATF3,AXIN1,BMP6,BRF1,BTNL9,C11orf42,C22orf23,CACNB2,CAMSAP1,CBL,CBX1,CCDC158,CCDC38,CDC42BPB,CDK4,CEBPA,CHAD,CKB,CLEC14A,CLEC3B,CLIP1,COL2A1,COPS4,CPSF2,CREBBP,CROCC,CRYAB,CSRNP1,CT55,CTSD,DCAF15,DCHS1,DDX58,DHX30,DIDO1,DLL4,DNAAF1,DNAJC17,DTX4,DUSP1,EGFL7,EGR1,ELAVL1,ELN,ELOVL6,EME1,EMP3,FABP4,FAM16…	212
Neurological Disease,Organismal Injury and Abnormalities,Psychological Disorders	Disorder of basal ganglia	6,70E-05			A2M,ADRA2C,ANKRD11,ANXA2,APOD,ATP6V1E1,CA12,CKB,CRYAB,EGR1,FDFT1,FLOT1,FOS,FOSB,GNAT2,IGFALS,ITIH4,LAMB1,LEP,MT-ATP6,MYH7,MYT1L,NGLY1,PCMT1,PPP1R1B,RNASEH2A,SCD,SHANK3,SLC6A4,SPP1,THBS3,TPT1,TUBA4A,TUBB2B,USP24,ZBTB16,ZNF7	37
Cancer,Organismal Injury and Abnormalities,Reproductive System Disease	Genital tract cancer	6,96E-05			A2M,AATK,ACAN,ACLY,ACOT8,ACOX1,ADAMTS10,ADRA2C,AMT,ANKRD11,ANKRD13B,ANXA2,APOD,ARID1B,ARVCF,ASCC1,ATF3,AXIN1,BMP6,BRF1,BTNL9,C11orf42,C22orf23,CACNB2,CAMSAP1,CBL,CBX1,CCDC158,CCDC38,CDC42BPB,CDK4,CEBPA,CHAD,CKB,CLEC14A,CLEC3B,CLIP1,COL2A1,COPS4,CPSF2,CREBBP,CROCC,CSRNP1,CT55,CTSD,DCAF15,DCHS1,DDX58,DHX30,DIDO1,DLL4,DNAJC17,DTX4,DUSP1,EGFL7,EGR1,ELAVL1,ELN,EME1,EMP3,FABP4,FAM160A2,FAM161B,FASN,FBX…	192
Developmental Disorder,Hereditary Disorder,Metabolic Disease,Neurological Disease,Ophthalmic Disease,Organismal Injury and Abnormalities,Skeletal and Muscular Disorders	Leber optic atrophy	6,97E-05			MT-ATP6,MT-CYB,MT-ND4,MT-ND4L	4
Cardiovascular System Development and Function	Morphology of cardiovascular system	7,44E-05			ADGRG1,ADRA2C,ATF3,ATP6V1E1,CACNB2,CDK4,CIAPIN1,COL2A1,CREBBP,CRYAB,CTSD,DCHS1,DEDD,DLL4,DUSP1,ELN,FASN,FOXH1,GATA2,IKBKG,IL2RA,IRS1,KLF2,KLF4,LEP,LOXL2,MTHFR,MYH7,NPR2,PCGF2,PLEC,PLEKHG5,SHC1,SLC6A4,SPP1,STAT3,THBS4,TIE1,TKT,TXNRD2,VDAC1,YY1,ZNF7	43
Lipid Metabolism,Molecular Transport,Small Molecule Biochemistry	Quantity of monounsaturated fatty acids	9,38E-05			ACLY,FABP4,LEP,SCD	4
Cancer,Organismal Injury and Abnormalities	Melanoma	1,01E-04			A2M,AATK,ACAN,ADAMTS10,ADGRG1,AEBP2,AGRN,ALKBH4,ANKRD11,ANXA2,APOD,AQP3,ARID1B,ARL10,ARL11,ARVCF,ATF3,ATP6V1E1,AXIN1,BIRC7,BMP6,BTNL9,C11orf42,C22orf23,CACNB2,CAMSAP1,CBL,CCDC158,CDC42BPB,CDK4,CEBPA,CERK,CHAD,CLEC14A,CLIP1,CNOT7,COG6,COL2A1,COPS4,COQ6,CPSF2,CREBBP,CROCC,CRYAB,CSRNP1,CYB561,CYP8B1,DCHS1,DDOST,DDX58,DEDD,DEK,DFFB,DIDO1,DLL4,DNAAF1,DNAI1,DNAJC11,DNM2,DTX4,EGR1,EIF1AD,ELN,FABP4,FAM16…	219
Cell Cycle	G1 phase of tumor cell lines	1,11E-04			ANXA2,BIRC7,CBX1,CDK4,CEBPA,DUSP1,EGR1,ELAVL1,FASN,KLF4,MTBP,NASP,RPL7A,SPP1,STAT3,TFRC,UBE3A	17
Cardiovascular System Development and Function,Organ Morphology,Organismal Development	Morphology of heart	1,23E-04			ADGRG1,ADRA2C,ATF3,ATP6V1E1,CACNB2,CDK4,CIAPIN1,COL2A1,CRYAB,CTSD,DCHS1,DEDD,DUSP1,ELN,FASN,FOXH1,GATA2,IKBKG,IL2RA,IRS1,KLF4,LEP,LOXL2,MYH7,NPR2,PLEC,PLEKHG5,SHC1,SLC6A4,SPP1,STAT3,THBS4,TIE1,TKT,TXNRD2,VDAC1,ZNF7	37
Organismal Development	Morphology of body cavity	1,24E-04			ACOX1,ADGRG1,ADRA2C,ATF3,ATP6V1E1,CACNB2,CBL,CDK4,CEBPA,CIAPIN1,COL2A1,CREBBP,CRYAB,CTSD,DCHS1,DDX58,DEDD,DFFB,DIDO1,DLL4,DUSP1,EGR1,ELAVL1,ELN,FASN,FDFT1,FOS,FOXH1,GATA2,GDF9,HLX,ICAM1,ID1,IKBKG,IL2RA,IQGAP2,IRS1,KLF2,KLF4,KLF6,LAMB1,LAMB2,LEP,LOXL2,MYH7,NPR2,PCCA,PCK1,PGLYRP2,PLEC,PLEKHG5,PPP1R15A,RNASEL,SHC1,SLC6A4,SLC7A9,SPP1,STAT3,THBS4,TIE1,TKT,TPT1,TXNRD2,UBE3A,VDAC1,WDR77,ZBTB16,ZNF7	68
Cancer,Organismal Injury and Abnormalities	Poorly differentiated adenocarcinoma	1,34E-04			CLEC3B,RBM39,SPP1,STAT3,TUBA4A	5
Carbohydrate Metabolism,Lipid Metabolism,Molecular Transport,Small Molecule Biochemistry	Concentration of colfosceril palmitate	1,58E-04			FASN,SCD,THRSP	3
Digestive System Development and Function,Hepatic System Development and Function,Organ Morphology,Organismal Development,Tissue Morphology	Morphology of liver tissue	1,58E-04			LEP,SPP1,TKT	3
Cancer,Gastrointestinal Disease,Organismal Injury and Abnormalities	Colorectal carcinoma	1,68E-04			AATK,ACAN,ACLY,ACOX1,ADAMTS10,ADRA2C,AGRN,AKAP17A,ANKRD11,AP5Z1,APOD,ARID1B,ARL10,ARVCF,ATP6V1E1,AXIN1,B3GNT8,CAMSAP1,CBL,CBX1,CCDC158,CDC42BPB,CDK4,CDV3,CEPT1,CERK,CLEC14A,CLIP1,COG6,CPSF2,CREBBP,CROCC,CYB5D2,CYP8B1,DCAF15,DCDC2B,DCHS1,DFFB,DHX30,DIDO1,DLL4,DNAAF1,DNAI1,DNAJC11,DNAJC17,DTX4,DUSP1,EGR1,FABP4,FAM160A2,FASN,FBXO2,FBXO40,FKBP15,FNBP4,FOS,FRS2,GATA2,GPATCH4,GPR171,GSS,GYS1,HLX,HSPE1,…	144
Cancer,Gastrointestinal Disease,Organismal Injury and Abnormalities	Colon carcinoma	1,78E-04			AATK,ACAN,ACLY,ACOX1,ADAMTS10,ADRA2C,AGRN,AKAP17A,ANKRD11,AP5Z1,APOD,ARID1B,ARL10,ARVCF,ATP6V1E1,AXIN1,B3GNT8,CAMSAP1,CBL,CBX1,CCDC158,CDC42BPB,CDK4,CDV3,CEPT1,CERK,CLEC14A,CLIP1,COG6,CPSF2,CREBBP,CROCC,CYB5D2,CYP8B1,DCAF15,DCDC2B,DCHS1,DFFB,DHX30,DIDO1,DLL4,DNAAF1,DNAI1,DNAJC11,DNAJC17,DTX4,DUSP1,EGR1,FABP4,FAM160A2,FASN,FBXO2,FBXO40,FKBP15,FNBP4,FRS2,GATA2,GPATCH4,GPR171,GSS,GYS1,HLX,HSPE1,IQGA…	138
Cell Cycle	Arrest in G1 phase of tumor cell lines	1,84E-04			ANXA2,BIRC7,CBX1,CDK4,CEBPA,DUSP1,EGR1,FASN,KLF4,MTBP,RPL7A,SPP1,STAT3,TFRC	14
Cancer,Organismal Injury and Abnormalities	Genitourinary carcinoma	1,93E-04			A2M,ACAN,ACLY,ACOT8,ACOX1,ADAMTS10,ADRA2C,AEBP2,AMT,ANKRD11,ANKRD13B,ANXA2,APOD,ARID1B,ARVCF,ASCC1,AXIN1,BIRC7,BMP6,BRF1,BTNL9,C11orf42,C22orf23,CACNB2,CAMSAP1,CBL,CCDC158,CCDC38,CDC42BPB,CDK4,CEBPA,CHAD,CKB,CLEC14A,CLEC3B,CLIP1,COL2A1,COPS4,COQ6,CPSF2,CREBBP,CROCC,CSRNP1,CT55,CTSD,DCAF15,DCHS1,DDX58,DHX30,DIDO1,DLL4,DNAJC17,DTX4,DUSP1,EGFL7,ELAVL1,ELN,EME1,FABP4,FAM161B,FAM171A2,FASN,FBXL16,FBXO…	199
Cancer,Organismal Injury and Abnormalities,Reproductive System Disease	Prostatic adenocarcinoma	2,09E-04			A2M,ACAN,ACLY,ACOT8,ACOX1,ADRA2C,AMT,ANKRD11,ANKRD13B,ARID1B,ARVCF,BRF1,BTNL9,CAMSAP1,CBL,CCDC38,CDC42BPB,CHAD,CLIP1,CREBBP,CROCC,CSRNP1,CTSD,DCHS1,DHX30,DIDO1,DLL4,DNAJC17,DTX4,EGFL7,ELAVL1,ELN,EME1,FABP4,FAM161B,FASN,FBXL16,FKBP15,FOS,FRS2,GPATCH4,ID1,IRS1,KIN,KLF4,KLF6,LAMB2,LOXL2,MAP3K15,MAST1,MCC,ME1,MEAF6,MOGS,MPHOSPH10,MTHFR,MYADM,MYBPH,MYH7,MYT1L,NASP,NEK4,NOP56,NUMA1,PABPC4,PER1,PHF10,PL…	104
Cellular Development,Embryonic Development,Nervous System Development and Function,Organismal Development,Tissue Development	Differentiation of neural precursor cells	2,47E-04			AXIN1,BMP6,ID1,MYT1L,STAT3	5
Cancer,Cardiovascular Disease,Neurological Disease,Organismal Injury and Abnormalities	Sporadic cerebral cavernous malformation	2,84E-04			KLF2,KLF4	2
Cancer,Cardiovascular Disease,Neurological Disease,Organismal Injury and Abnormalities	Early stage cerebral cavernous malformation	2,84E-04			KLF2,KLF4	2
Cellular Development,Cellular Growth and Proliferation,Hematological System Development and Function,Hematopoiesis,Lymphoid Tissue Structure and Development,Tissue Development	Differentiation of macrophage-like cells	2,84E-04			CEBPA,GATA2	2
Digestive System Development and Function,Hepatic System Development and Function,Organ Morphology,Organismal Development,Tissue Morphology	Mass of liver tissue	2,84E-04			LEP,TKT	2
Inflammatory Response	Cellular inflammation	2,84E-04			ACAN,SLC6A4	2
Hematological System Development and Function,Hypersensitivity Response,Inflammatory Response,Tissue Morphology	Quantity of bone marrow-derived mast cells	2,84E-04			CEBPA,GATA2	2
Lipid Metabolism,Molecular Transport,Small Molecule Biochemistry	Concentration of 18:1(n-9) fatty acids	2,84E-04			ACLY,SCD	2
Connective Tissue Disorders,Organismal Injury and Abnormalities	Dysplasia of connective tissue	2,84E-04			COL2A1,STAT3	2
Cardiovascular Disease	Diastolic dysfunction	2,84E-04			CACNB2,LEP,NPR2,NPR3,SCD	5
Cancer,Organismal Injury and Abnormalities,Reproductive System Disease	Breast cancer	2,95E-04			ADAMTS10,ADRA2C,ANKRD11,APOD,ARID1B,ATF3,CACNB2,CBL,CDC42BPB,CDK4,CEBPA,CKB,CREBBP,CROCC,CRYAB,CTSD,DCHS1,DNAAF1,DTX4,DUSP1,EGR1,ELAVL1,ELOVL6,EME1,EMP3,FABP4,FASN,FDFT1,FOS,FOSB,GPATCH4,HK2,ID1,IL2RA,IQGAP2,IRS1,ITPKC,KLF4,KLF6,LAMB1,LOXL2,MAP3K15,MMP24,MT-CYB,MT-ND4,MTHFR,NASP,NEURL2,NME2,OXCT1,PCGF2,PLEC,PMP2,PPP1R1B,PRRC2B,PXDN,RBM39,RINT1,RNASEH2A,RUNDC3A,SBF1,SEMA6B,SIK1/SIK1B,SKA3,SLC6A4,S…	83
Digestive System Development and Function,Hepatic System Development and Function,Organ Morphology,Organismal Development	Morphology of liver	3,17E-04			ACOX1,CDK4,CEBPA,CIAPIN1,DEDD,DUSP1,EGR1,FDFT1,FOS,IKBKG,IQGAP2,IRS1,KLF2,KLF6,LEP,PCK1,SPP1,TKT,TXNRD2	19
Cell Cycle	Arrest in interphase of tumor cell lines	3,45E-04			ANXA2,BIRC7,CBX1,CDK4,CEBPA,DUSP1,EGR1,ELAVL1,EME1,FASN,KLF4,MTBP,RPL7A,SLX4,SPP1,STAT3,TCP1,TFRC	18
Organismal Development,Organismal Injury and Abnormalities	Abnormal morphology of thoracic cavity	3,54E-04			ADGRG1,ADRA2C,ATF3,ATP6V1E1,CACNB2,CBL,CDK4,CEBPA,CIAPIN1,COL2A1,CREBBP,CRYAB,CTSD,DCHS1,DFFB,DUSP1,ELN,FASN,FOXH1,GATA2,HLX,ID1,IKBKG,IL2RA,KLF2,KLF4,LEP,LOXL2,MYH7,NPR2,PLEC,PLEKHG5,RNASEL,SHC1,SLC6A4,STAT3,TIE1,TXNRD2,VDAC1,ZNF7	40
Cell Morphology,Hematological System Development and Function,Immunological Disease	Abnormal morphology of granulocytes	3,71E-04			CEBPA,CREBBP,DDX58	3
Cancer,Organismal Injury and Abnormalities	Primary carcinoma	4,01E-04			CDK4,CLEC3B,DDX58,FASN,KLF4,MT-ND4,PLEC,PPP1R1B,SPP1,STAT3,TUBA4A	11
Endocrine System Disorders,Organismal Injury and Abnormalities,Reproductive System Disease	Polycystic ovary syndrome	4,35E-04			EME1,FASN,GDF9,GSS,LEP,NEK4,SLC6A4,ZNF7	8
Cancer,Organismal Injury and Abnormalities	Poorly differentiated carcinoma	4,69E-04			CLEC3B,DDX58,RBM39,SPP1,STAT3,TUBA4A	6
Organismal Injury and Abnormalities,Renal and Urological Disease	Acute renal failure	4,71E-04			ADRA2C,ATF3,GSS,NPR2,NPR3,SIGIRR,SPP1	7
Connective Tissue Development and Function,Skeletal and Muscular System Development and Function,Tissue Development,Tissue Morphology	Morphology of growth plate	4,94E-04			CHAD,CLEC3B,COL2A1,ELN,FOS,IGFALS,IRS1,NPR2	8
Cell Cycle	G2 phase of tumor cell lines	4,99E-04			ANXA2,CDK4,CEBPA,ELAVL1,EME1,FASN,KLF4,LEP,RPL7A,SLX4,TCP1	11
Connective Tissue Development and Function	Size of fat pad	5,23E-04			FABP4,IRS1,LEP	3
Small Molecule Biochemistry	Metabolism of oxalacetic acid	5,23E-04			ACLY,GOT2,PCK1	3
Cardiovascular Disease,Cardiovascular System Development and Function	Abnormal morphology of cardiovascular system	5,23E-04			ADGRG1,ADRA2C,ATF3,ATP6V1E1,CACNB2,CDK4,CIAPIN1,COL2A1,CREBBP,CRYAB,CTSD,DCHS1,DLL4,DUSP1,ELN,FASN,FOXH1,GATA2,IKBKG,IL2RA,KLF2,KLF4,LEP,LOXL2,MYH7,NPR2,PCGF2,PLEC,PLEKHG5,SHC1,SLC6A4,SPP1,STAT3,TIE1,TXNRD2,VDAC1,ZNF7	37
Cancer,Gastrointestinal Disease,Organismal Injury and Abnormalities	Colorectal adenocarcinoma	5,31E-04			AATK,ACAN,ACLY,ADAMTS10,ADRA2C,AGRN,AKAP17A,ANKRD11,AP5Z1,APOD,ARID1B,ARL10,ARVCF,ATP6V1E1,AXIN1,B3GNT8,CAMSAP1,CBL,CBX1,CCDC158,CDC42BPB,CDV3,CEPT1,CERK,CLEC14A,CLIP1,COG6,CPSF2,CREBBP,CROCC,CYB5D2,CYP8B1,DCAF15,DCDC2B,DCHS1,DHX30,DIDO1,DLL4,DNAAF1,DNAI1,DNAJC11,DNAJC17,DTX4,DUSP1,EGR1,FABP4,FAM160A2,FASN,FBXO2,FBXO40,FKBP15,FNBP4,FOS,FRS2,GATA2,GPATCH4,GPR171,GSS,GYS1,HLX,IL2RA,IQGAP2,IRS1,ISCA…	138
Hereditary Disorder,Organismal Injury and Abnormalities,Skeletal and Muscular Disorders	Hereditary myopathy	5,55E-04			ACLY,AP5Z1,ASCC1,CACNB2,CEBPA,CRYAB,CYB561,DNM2,EGR1,GSS,GYS1,IGFALS,LEP,LOXL2,MT-ATP6,MT-CYB,MT-ND4,MYH7,OXCT1,PLEC,PLEKHG5,PMP2,PTGDR2,PTRH2,SBF1,TNXB,TOP3A,TXNRD2	28
Cell Cycle	G2 phase of cervical cancer cell lines	6,04E-04			ANXA2,CDK4,EME1,SLX4,TCP1	5
Cell Cycle	Arrest in G2 phase of cervical cancer cell lines	6,47E-04			ANXA2,EME1,SLX4,TCP1	4
Cellular Development,Cellular Growth and Proliferation,Embryonic Development,Nervous System Development and Function,Organismal Development,Tissue Development	Proliferation of neurosphere cells	7,10E-04			DLL4,LEP,STAT3	3
Cell-To-Cell Signaling and Interaction,Hematological System Development and Function,Immune Cell Trafficking,Inflammatory Response	Activation of peripheral blood neutrophils	7,10E-04			MT-CYB,MT-ND4,MT-ND4L	3
Lipid Metabolism,Nucleic Acid Metabolism,Small Molecule Biochemistry	Modification of long-chain acyl-coenzyme A	7,10E-04			ACOX1,ELOVL6,SCD	3
Lipid Metabolism,Small Molecule Biochemistry,Vitamin and Mineral Metabolism	Metabolism of cholesterol	7,36E-04			ACLY,CEBPA,CYP8B1,ELOVL6,FASN,FDFT1,LEP,SCD,SPP1	9
Cell Cycle	Arrest in G1 phase of lung cancer cell lines	7,55E-04			ANXA2,KLF4,MTBP,RPL7A,SPP1	5
Cell Cycle	Arrest in G1 phase	8,14E-04			ANXA2,BIRC7,CBL,CBX1,CDK4,CEBPA,DUSP1,EGR1,FASN,KLF4,KLF6,MTBP,RPL7A,SPP1,STAT3,TFRC	16
Cancer,Organismal Injury and Abnormalities,Tissue Morphology,Tumor Morphology	Size of tumor	8,19E-04			CA12,CEBPA,COL2A1,CSTB,EGR1,ID1,IQGAP2,KLF6,LEP,SPP1,STAT3	11
Neurological Disease,Ophthalmic Disease	Optic atrophy	8,40E-04			GSS,MT-ATP6,MT-CYB,MT-ND4,MT-ND4L	5
Cell Cycle	Senescence of liver cell lines	8,41E-04			ACLY,FASN	2
Cardiovascular Disease	Thickening of tunica intima	8,41E-04			SPP1,YY1	2
Dermatological Diseases and Conditions,Organ Morphology,Organismal Injury and Abnormalities	Atrophy of sebaceous glands	8,41E-04			LEP,SCD	2
Endocrine System Disorders,Gastrointestinal Disease,Hematological Disease,Hepatic System Disease,Metabolic Disease,Organismal Injury and Abnormalities	Hyperglycemia of liver	8,41E-04			IRS1,LEP	2
Gastrointestinal Disease,Hepatic System Disease,Metabolic Disease,Organismal Injury and Abnormalities	Advanced stage hepatic steatosis	8,41E-04			LEP,SPP1	2
Endocrine System Disorders,Gastrointestinal Disease,Hepatic System Disease,Metabolic Disease,Organismal Injury and Abnormalities	Hyperinsulinism of liver	8,41E-04			IRS1,LEP	2
Cell-To-Cell Signaling and Interaction,Nervous System Development and Function	Firing of nodose ganglion neurons	8,41E-04			LEP,STAT3	2
Cell Cycle	Arrest in interphase	9,15E-04			ANXA2,BIRC7,CBL,CBX1,CDK4,CEBPA,DUSP1,EGR1,ELAVL1,EME1,FASN,FOS,KLF4,KLF6,MTBP,NEK4,RPL7A,SLX4,SPP1,STAT3,TCP1,TFRC	22
Cardiovascular Disease,Organismal Injury and Abnormalities	Chronic heart failure	9,32E-04			ADRA2C,CA12,NPR2,NPR3,SLC6A4	5
Lipid Metabolism,Molecular Transport,Small Molecule Biochemistry	Transport of palmitic acid	9,35E-04			FABP4,GOT2,PMP2	3
Cellular Movement,Connective Tissue Development and Function,Skeletal and Muscular System Development and Function	Cell movement of osteoclasts	9,35E-04			CBL,DNM2,SPP1	3
Organismal Development	Abnormal morphology of body cavity	9,64E-04			ACOX1,ADGRG1,ADRA2C,ATF3,ATP6V1E1,CACNB2,CBL,CDK4,CEBPA,CIAPIN1,COL2A1,CREBBP,CRYAB,CTSD,DCHS1,DDX58,DFFB,DIDO1,DUSP1,EGR1,ELAVL1,ELN,FASN,FDFT1,FOS,FOXH1,GATA2,GDF9,HLX,ICAM1,ID1,IKBKG,IL2RA,IQGAP2,KLF2,KLF4,LAMB1,LAMB2,LEP,LOXL2,MYH7,NPR2,PCCA,PCK1,PGLYRP2,PLEC,PLEKHG5,PPP1R15A,RNASEL,SHC1,SLC6A4,SLC7A9,SPP1,STAT3,TIE1,TXNRD2,VDAC1,ZNF7	58
Cancer,Gastrointestinal Disease,Organismal Injury and Abnormalities	Colon adenocarcinoma	9,83E-04			AATK,ACAN,ACLY,ADAMTS10,ADRA2C,AGRN,AKAP17A,ANKRD11,AP5Z1,APOD,ARID1B,ARL10,ARVCF,ATP6V1E1,AXIN1,B3GNT8,CAMSAP1,CBL,CBX1,CCDC158,CDC42BPB,CDV3,CEPT1,CERK,CLEC14A,CLIP1,COG6,CPSF2,CREBBP,CROCC,CYB5D2,CYP8B1,DCAF15,DCDC2B,DCHS1,DHX30,DIDO1,DLL4,DNAAF1,DNAI1,DNAJC11,DNAJC17,DTX4,DUSP1,EGR1,FABP4,FAM160A2,FASN,FBXO2,FBXO40,FKBP15,FNBP4,FRS2,GATA2,GPATCH4,GPR171,GSS,GYS1,HLX,IQGAP2,IRS1,ISCA2,ITIH4,KA…	132
Cell Cycle	Arrest in G2 phase of tumor cell lines	9,86E-04			ANXA2,CEBPA,ELAVL1,EME1,FASN,KLF4,RPL7A,SLX4,TCP1	9
Lipid Metabolism,Small Molecule Biochemistry,Vitamin and Mineral Metabolism	Synthesis of cholesterol	1,00E-03			ACLY,CYP8B1,ELOVL6,FASN,FDFT1,SCD,SPP1	7
Cancer,Organismal Injury and Abnormalities,Renal and Urological Disease	Bladder cancer	1,08E-03			ACAN,ANKRD11,APOD,ARID1B,ATF3,BIRC7,CDC42BPB,CDK4,CLEC14A,CLEC3B,CLIP1,COPS4,COQ6,CREBBP,DHX30,DIDO1,EME1,FABP4,FNBP4,FOS,FOSB,ICAM1,KLF4,KLF6,LAMB2,MAST1,MYADM,MYT1L,PGLYRP1,PPL,PPP1R15A,PRICKLE3,RAI1,RNASEL,SHANK3,SKA3,SLC6A4,SORBS1,SPP1,STAT3,SURF2,TNXB,TUBA4A,TXNRD2,UBE3A,WDR38,ZMYND12	47
Cardiovascular Disease,Cardiovascular System Development and Function,Organ Morphology,Organismal Development,Organismal Injury and Abnormalities	Abnormal morphology of heart	1,08E-03			ADGRG1,ADRA2C,ATF3,ATP6V1E1,CACNB2,CDK4,CIAPIN1,COL2A1,CRYAB,CTSD,DCHS1,DUSP1,ELN,FASN,FOXH1,GATA2,IKBKG,IL2RA,KLF4,LEP,LOXL2,MYH7,NPR2,PLEC,PLEKHG5,SHC1,SLC6A4,STAT3,TIE1,TXNRD2,VDAC1,ZNF7	32
Cancer,Organismal Injury and Abnormalities	Genitourinary adenocarcinoma	1,08E-03			A2M,ACAN,ACLY,ACOT8,ACOX1,ADAMTS10,ADRA2C,AEBP2,AMT,ANKRD11,ANKRD13B,ANXA2,APOD,ARID1B,ARVCF,AXIN1,BMP6,BRF1,BTNL9,C11orf42,C22orf23,CACNB2,CAMSAP1,CBL,CCDC38,CDC42BPB,CDK4,CEBPA,CHAD,CLEC14A,CLEC3B,CLIP1,COL2A1,COPS4,CPSF2,CREBBP,CROCC,CSRNP1,CT55,CTSD,DCAF15,DCHS1,DDX58,DHX30,DIDO1,DLL4,DNAJC17,DTX4,EGFL7,ELAVL1,ELN,EME1,FABP4,FAM161B,FAM171A2,FASN,FBXL16,FBXO22,FDFT1,FKBP15,FLOT1,FOS,FRMD8,FRS…	176
Cellular Development,Cellular Growth and Proliferation,Connective Tissue Development and Function	Arrest in proliferation of fibroblast cell lines	1,14E-03			BRF1,CDK4,EGR1,FOS,KLF4	5
Digestive System Development and Function	Morphology of digestive system	1,15E-03			ACOX1,ATF3,CDK4,CEBPA,CIAPIN1,CREBBP,CTSD,DCHS1,DDX58,DEDD,DUSP1,EGR1,FDFT1,FOS,HLX,IKBKG,IL2RA,IQGAP2,IRS1,KLF2,KLF4,KLF6,LEP,NPR2,PCK1,PGLYRP2,SPP1,STAT3,TIE1,TKT,TPT1,TXNRD2	32
Small Molecule Biochemistry	Metabolism of dicarboxylic acid	1,18E-03			ACLY,GOT2,ME1,PCK1	4
Lipid Metabolism,Molecular Transport,Nucleic Acid Metabolism,Small Molecule Biochemistry	Concentration of malonyl-coenzyme A	1,20E-03			ACLY,LEP,SCD	3
Cell Death and Survival	Apoptosis of follicular B lymphocytes	1,20E-03			KLF2,STAT3,YY1	3
Cell Cycle	Interphase of cervical cancer cell lines	1,21E-03			ANXA2,CDK4,EME1,NASP,SLX4,TCP1,UBE3A	7
Cancer,Organismal Injury and Abnormalities,Reproductive System Disease	Breast or ovarian cancer	1,26E-03			ACAN,ADAMTS10,ADRA2C,ANKRD11,APOD,ARID1B,ATF3,CACNB2,CBL,CDC42BPB,CDK4,CEBPA,CKB,CLEC3B,CREBBP,CROCC,CRYAB,CT55,CTSD,DCAF15,DCHS1,DIDO1,DLL4,DNAAF1,DTX4,DUSP1,EGR1,ELAVL1,ELOVL6,EME1,EMP3,FABP4,FASN,FDFT1,FLOT1,FOS,FOSB,GDF9,GOT2,GPATCH4,HCRTR1,HK2,HLX,HSPE1,ID1,IL2RA,IQGAP2,IRS1,ITPKC,KANK3,KLF4,KLF6,LAMB1,LEP,LOXL2,LRFN4,MAP3K15,MCC,MMP24,MT-CYB,MT-ND4,MTHFR,MYT1L,NASP,NEURL2,NME2,NOXA1,OXCT1,P…	112
Cancer,Organismal Injury and Abnormalities,Renal and Urological Disease	Urinary tract tumor	1,32E-03			AATK,ACAN,AEBP2,ANKRD11,ANXA2,APOD,ARID1B,ATF3,BIRC7,BMP6,BRF1,CDC42BPB,CDK4,CEBPA,CLEC14A,CLEC3B,CLIP1,COPS4,COQ6,CREBBP,DCHS1,DDX58,DHX30,DIDO1,DLL4,EME1,FABP4,FAM171A2,FDFT1,FNBP4,FOS,FOSB,FRMD8,ICAM1,IKBKG,IL2RA,IRS1,KBTBD8,KLF4,KLF6,LAMB2,MAST1,MT-CYB,MT-ND4,MYADM,MYH7,MYT1L,NASP,NPR2,NUMA1,PGLYRP1,PPIL2,PPL,PPP1R15A,PPP1R1B,PRICKLE3,RAI1,RNASEL,SBF1,SCD,SHANK3,SKA3,SLC6A4,SORBS1,SPP1,STAT3,…	75
Hematological Disease,Immunological Disease,Organismal Injury and Abnormalities	Abnormality of bone marrow cells	1,38E-03			CBL,DIDO1,ID1,IKBKG,PER1	5
Endocrine System Disorders,Gastrointestinal Disease,Metabolic Disease,Organismal Injury and Abnormalities	Experimentally-induced diabetes	1,43E-03			A2M,ANXA2,DUSP1,HK2,ICAM1,ID1,KLF4,SPP1	8
Cancer,Organismal Injury and Abnormalities,Tissue Morphology,Tumor Morphology	Morphology of tumor	1,43E-03			CA12,CEBPA,COL2A1,CSTB,EGR1,FOS,ID1,IQGAP2,KLF6,LEP,SPP1,STAT3	12
Connective Tissue Disorders,Infectious Diseases,Organismal Injury and Abnormalities	Infection of fibroblasts	1,51E-03			CLIP1,DDX58,PPP1R15A	3
Skeletal and Muscular Disorders	Abnormality of limb	1,51E-03			ACAN,ADRA2C,ATF3,COL2A1,CREBBP,FDFT1,FOS,IGFALS,IRS1,KLF2,NPR3,PCGF2,PLEC,SHANK3,SPP1,THBS3,ZBTB16	17
Cancer,Organismal Injury and Abnormalities	Breast or pancreatic cancer	1,51E-03			AATK,ACAN,ACLY,ACOT8,ADAMTS10,ADRA2C,ANKRD11,APOD,ARID1B,ATF3,CACNB2,CARD19,CBL,CDC42BPB,CDK4,CEBPA,CKB,CLEC3B,COL2A1,COQ6,CREBBP,CROCC,CRYAB,CT55,CTSD,DCAF15,DCHS1,DDX58,DHX30,DIDO1,DLL4,DNAAF1,DTX4,DUSP1,EGR1,ELAVL1,ELOVL6,EME1,EMP3,ENOSF1,FABP4,FASN,FDFT1,FLOT1,FOS,FOSB,GDF9,GEMIN5,GLS2,GOT2,GPATCH4,HCRTR1,HK2,HLX,HSPE1,ID1,IL2RA,IQGAP2,IRS1,ITPKC,KANK3,KLF4,KLF6,LAMB1,LAMB2,LEP,LMF1,LOXL2,LRF…	147
Digestive System Development and Function,Hepatic System Development and Function,Organ Morphology,Organismal Development	Size of liver	1,54E-03			CEBPA,EGR1,LEP,SPP1	4
Connective Tissue Development and Function,Tissue Morphology	Mass of connective tissue	1,55E-03			ATF3,CREBBP,DUSP1,FOSB,IRS1,LEP,PCK1,SBNO2,SCD,SPP1,TKT	11
Nervous System Development and Function,Organ Morphology,Organismal Development	Mass of brain	1,56E-03			CKB,DEDD,IRS1,LEP,SLC6A4,TKT	6
Connective Tissue Development and Function,Skeletal and Muscular System Development and Function,Tissue Development,Tissue Morphology	Morphology of epiphyseal growth plate	1,62E-03			CHAD,CLEC3B,COL2A1,ELN,FOS,IRS1,NPR2	7
Lipid Metabolism,Small Molecule Biochemistry	Production of myristic acid	1,66E-03			FASN,THRSP	2
Cellular Movement,Endocrine System Development and Function	Dispersion of endocrine cell lines	1,66E-03			NCOA4,SPP1	2
Connective Tissue Development and Function,Skeletal and Muscular System Development and Function,Tissue Development	Development of intervertebral disc	1,66E-03			CLEC3B,COL2A1	2
Connective Tissue Development and Function,Connective Tissue Disorders,Organismal Injury and Abnormalities,Skeletal and Muscular Disorders,Skeletal and Muscular System Development and Function,Tissue Development	Abnormal morphology of xiphoid process foramen	1,66E-03			CREBBP,ZBTB16	2
Cell Morphology,Cellular Assembly and Organization,Cellular Function and Maintenance	Polarization of microtubules	1,66E-03			ICAM1,STAT3	2
Cell-To-Cell Signaling and Interaction	Adhesion of chondrocytes	1,66E-03			CHAD,COL2A1	2
Cell Morphology,Cellular Function and Maintenance,Nervous System Development and Function,Tissue Morphology	Length of primary neurites	1,66E-03			ARID1B,FOS	2
Gastrointestinal Disease,Hepatic System Disease,Organismal Injury and Abnormalities	Dysfunction of liver	1,66E-03			ATF3,FDFT1	2
Cellular Development,Cellular Growth and Proliferation,Hematological System Development and Function,Hematopoiesis,Lymphoid Tissue Structure and Development,Tissue Development	Differentiation of bone marrow-derived mast cells	1,66E-03			CEBPA,GATA2	2
Cellular Development,Cellular Growth and Proliferation,Embryonic Development,Hematological System Development and Function,Hematopoiesis,Humoral Immune Response,Lymphoid Tissue Structure and Development,Organ Development,Organismal Development,Tissue Development	Arrest in development of pre-B lymphocytes	1,66E-03			IKBKG,IL2RA	2
Developmental Disorder,Hereditary Disorder,Metabolic Disease,Organismal Injury and Abnormalities	Cystinosis	1,66E-03			GSS,MTHFR	2
Neurological Disease	Progressive motor neuropathy	1,71E-03			ADRA2C,ANXA2,APOD,ATF3,ATP6V1E1,CEBPA,CRYAB,EGR1,ELN,FASN,FDFT1,FLOT1,HCRTR1,IL2RA,MT-CYB,MXD3,SLC6A4,SPP1,TFRC,TNXB,TPT1,TUBA4A,TUBB2B,USP24,ZNF7	25
Cell Morphology,Hematological System Development and Function,Hematopoiesis,Tissue Morphology	Morphology of red blood cells	1,72E-03			CDK4,CIAPIN1,DIDO1,KLF2,PPP1R15A,TCIM,TFRC	7
Connective Tissue Disorders,Inflammatory Disease,Inflammatory Response,Organismal Injury and Abnormalities,Skeletal and Muscular Disorders	Osteoarthritis	1,75E-03			ACAN,ADAMTS10,ADRA2C,CACNB2,COL2A1,CRYAB,FDFT1,ICAM1,IRS1,MMP24,SLC6A4,SPP1,TUBA4A	13
Connective Tissue Development and Function,Connective Tissue Disorders,Organismal Injury and Abnormalities,Skeletal and Muscular Disorders,Skeletal and Muscular System Development and Function,Tissue Development	Abnormal morphology of bone	1,79E-03			BMP6,CHAD,CLEC3B,COL2A1,CREBBP,DCHS1,EGR1,ELN,FOS,IGFALS,IRS1,KLF2,NPR2,NPR3,PCGF2,RAI1,SBNO2,SPP1,STAT3,THBS3,ZBTB16	21
Digestive System Development and Function,Hepatic System Development and Function,Organ Morphology,Organismal Development	Mass of liver	1,84E-03			ACOX1,DEDD,DUSP1,FDFT1,IRS1,KLF6,LEP,PCK1,TKT	9
Lymphoid Tissue Structure and Development	Frequency of follicular B lymphocytes	1,86E-03			CBL,PLEKHA2,YY1	3
Cellular Development,Cellular Growth and Proliferation,Embryonic Development	Development of embryonic stem cell lines	1,86E-03			GATA2,ID1,MYT1L	3
Dermatological Diseases and Conditions,Organismal Injury and Abnormalities	Psoriasis	1,87E-03			A2M,ANXA2,APOD,AQP3,CLEC3B,CSTB,DDX58,DUSP1,EGR1,FASN,FOS,GOT2,HSPE1,ICAM1,ID1,IL2RA,ME1,NIPSNAP2,PCMT1,SHC1,SIGIRR,THRSP,TNXB,VDAC1,ZBTB16	25
Cell Death and Survival	Cell viability of squamous cell carcinoma cell lines	1,97E-03			CBL,ELAVL1,FASN,STAT3	4
Cell Morphology,Hematological System Development and Function	Morphology of granulocytes	1,97E-03			CEBPA,CREBBP,DDX58,EGR1	4
Cellular Function and Maintenance	Internalization by kidney cell lines	1,97E-03			CRYAB,DNM2,PTGDR2,RUFY1	4
Hereditary Disorder,Neurological Disease,Organismal Injury and Abnormalities	Familial encephalopathy	2,03E-03			A2M,ADGRG1,ADRA2C,ANKRD11,AP5Z1,APOD,ARID1B,CA12,CKB,CRYAB,CSTB,CTSD,CYP8B1,DDX58,EGR1,FDFT1,FOS,GNAT2,ICAM1,IGFALS,ITIH4,KLF2,KLF4,LAMB1,LEP,MT-ATP6,MT-CYB,MT-ND4,MYH7,MYT1L,NOP56,PCMT1,PPP1R1B,RNASEH2A,RNF13,SCD,SIK1/SIK1B,SLC10A1,SLC16A6,SLC6A4,TCTN1,THBS3,TUBA4A,TUBB2B,UBE3A,ZBTB16,ZNF7	47
Cardiovascular System Development and Function,Organismal Development	Development of artery	2,09E-03			DLL4,DNM2,ELN,EMP3,ICAM1,LEP,PLEKHG5,STAT3,TUBA4A	9
Embryonic Development,Organ Development,Organ Morphology,Organismal Development,Respiratory System Development and Function,Tissue Development	Morphology of lung	2,17E-03			CEBPA,COL2A1,CREBBP,DCHS1,DEDD,DUSP1,ELN,HLX,ID1,KLF2,SPP1,TIE1	12
Developmental Disorder,Neurological Disease,Psychological Disorders	Pervasive developmental disorder	2,23E-03			ADRA2C,ANKRD11,ANXA2,CACNB2,EMP3,GLS2,SBF1,SHANK3,SLC6A4,SORBS1,UBE3A,ZBTB16	12
Nutritional Disease,Psychological Disorders	Hypophagia	2,26E-03			CEBPA,FASN,LEP	3
Digestive System Development and Function,Hepatic System Development and Function,Organ Development	Function of liver	2,51E-03			ACOX1,CDK4,CEBPA,CYP8B1,DLL4,EGR1,IKBKG	7
Neurological Disease	Progressive neurological disorder	2,55E-03			A2M,ACLY,ADRA2C,AGRN,ANXA2,APOD,ATF3,ATP6V1E1,BMP6,CACNB2,CDK4,CEBPA,CLEC3B,CRYAB,CSTB,CTSD,EGR1,ELN,FASN,FDFT1,FLOT1,HCRTR1,ICAM1,IL2RA,LEP,MT-CYB,MTHFR,MXD3,SCD,SLC6A4,SPP1,STAT3,TFRC,TNXB,TPT1,TUBA4A,TUBB2B,USP24,VDAC1,ZNF7	40
Organismal Injury and Abnormalities,Tissue Morphology	Size of lesion	2,59E-03			APOD,CA12,CEBPA,COL2A1,CRYAB,CSTB,EGR1,ELAVL1,FABP4,FOS,ICAM1,ID1,IQGAP2,KLF6,LEP,SHC1,SPP1,STAT3	18
Neurological Disease,Organismal Injury and Abnormalities	Progressive encephalopathy	2,68E-03			A2M,ACLY,ADRA2C,AGRN,ANXA2,APOD,ATF3,ATP6V1E1,BMP6,CACNB2,CDK4,CEBPA,CLEC3B,CRYAB,CSTB,CTSD,ELN,FASN,FDFT1,FLOT1,HCRTR1,ICAM1,LEP,MTHFR,SCD,SLC6A4,SPP1,STAT3,TFRC,TPT1,TUBA4A,TUBB2B,USP24,VDAC1,ZNF7	35
Carbohydrate Metabolism,Nucleic Acid Metabolism	Pentose shunt	2,71E-03			ME1,TALDO1,TKT	3
Cellular Development,Connective Tissue Development and Function,Tissue Development	Differentiation of white adipocytes	2,71E-03			CEBPA,FABP4,SCD	3
Cardiovascular Disease,Cardiovascular System Development and Function,Organ Morphology,Organismal Development,Organismal Injury and Abnormalities	Hypertrophy of heart	2,73E-03			ADGRG1,ADRA2C,ATF3,CACNB2,CRYAB,CTSD,DUSP1,ELN,FASN,KLF4,LEP,MYH7,NPR2,SHC1,SLC6A4,STAT3	16
Infectious Diseases	Localization of virus	2,74E-03			CBL,ICAM1	2
Cell Death and Survival	Cell death of bone marrow stromal cells	2,74E-03			EGR1,LEP	2
Lymphoid Tissue Structure and Development	Frequency of germinal center B lymphocytes	2,74E-03			PLEKHA2,YY1	2
Organismal Injury and Abnormalities,Reproductive System Disease	Advanced endometriosis	2,74E-03			ICAM1,LEP	2
Cardiovascular Disease,Cardiovascular System Development and Function,Organ Morphology,Organismal Development,Organismal Injury and Abnormalities	Pressure overload hypertrophy	2,74E-03			ADGRG1,STAT3	2
Small Molecule Biochemistry	Metabolism of citric acid	2,74E-03			ACLY,PCK1	2
Lipid Metabolism,Small Molecule Biochemistry	Incorporation of ceramide	2,74E-03			ACLY,SCD	2
Cell Death and Survival	Apoptosis of germinal center B lymphocytes	2,74E-03			STAT3,YY1	2
Cell Death and Survival,Connective Tissue Disorders,Organismal Injury and Abnormalities,Skeletal and Muscular Disorders	Avascular necrosis of the head of femur	2,74E-03			COL2A1,FDFT1	2
Cellular Development,Cellular Growth and Proliferation,Hematological System Development and Function,Lymphoid Tissue Structure and Development	Expansion of myeloid-derived suppressor cells	2,74E-03			SPP1,STAT3	2
Cellular Development,Embryonic Development,Nervous System Development and Function,Organismal Development,Tissue Development	Differentiation of neurosphere cells	2,74E-03			LEP,STAT3	2
Cell Cycle,Cell-To-Cell Signaling and Interaction,Cellular Growth and Proliferation	Contact growth inhibition of lymphoma cell lines	2,74E-03			DDX58,EGR1	2
Connective Tissue Development and Function,Skeletal and Muscular System Development and Function,Tissue Development,Tissue Morphology	Size of epiphyseal growth plate	2,76E-03			CHAD,COL2A1,IRS1,NPR2	4
Tissue Development	Organization of extracellular matrix	2,83E-03			A2M,ACAN,AGRN,COL2A1,ELN,FLOT1,ICAM1,LAMB1,LAMB2,PXDN,SPP1,TNXB	12
Cardiovascular Disease,Organismal Injury and Abnormalities	Formation of vascular lesion	2,92E-03			ELN,IKBKG,KLF2,KLF4,SHC1,SPP1,STAT3	7
Cell Morphology,Hematological System Development and Function,Hematopoiesis,Tissue Morphology	Abnormal morphology of red blood cells	2,98E-03			CDK4,CIAPIN1,DIDO1,PPP1R15A,TCIM,TFRC	6
Cancer,Organismal Injury and Abnormalities	Primary squamous cell carcinoma	3,06E-03			DDX58,PPP1R1B,STAT3,TUBA4A	4
Skeletal and Muscular Disorders	Early-onset myopathy	3,13E-03			CRYAB,DNM2,GSS,MT-ATP6,MT-CYB,MYH7,PLEC,PTRH2	8
Cancer,Organismal Injury and Abnormalities	Early stage solid tumor	3,18E-03			ANXA2,CDK4,CLEC3B,FDFT1,FOS,KLF2,KLF4,NME2,SIK1/SIK1B,SPP1,TPT1,TUBA4A	12
Neurological Disease	Dyskinesia	3,19E-03			A2M,ADRA2C,ANKRD11,APOD,CA12,CKB,CRYAB,EGR1,FDFT1,FOS,FOSB,GNAT2,IGFALS,ITIH4,LAMB1,LEP,MYH7,MYT1L,NGLY1,PCMT1,PPP1R1B,SCD,SLC6A4,THBS3,ZBTB16,ZNF7	26
Cellular Assembly and Organization	Rearrangement of filaments	3,22E-03			CBL,LEP,PLEC	3
Cell Cycle,Connective Tissue Development and Function	Cell cycle progression of fibroblast cell lines	3,35E-03			CDK4,CEBPA,CRYAB,ID1,IRS1,KLF6	6
Connective Tissue Development and Function,Skeletal and Muscular System Development and Function,Tissue Development	Morphology of bone	3,36E-03			BMP6,CHAD,CLEC3B,COL2A1,CREBBP,DCHS1,EGR1,ELN,FOS,ID1,IGFALS,IRS1,KLF2,KLF4,LEP,NPR2,NPR3,PCGF2,PER1,RAI1,SBNO2,SPP1,STAT3,THBS3,ZBTB16	25
Connective Tissue Disorders,Inflammatory Disease,Inflammatory Response,Organismal Injury and Abnormalities,Skeletal and Muscular Disorders	Adjuvant arthritis	3,39E-03			COL2A1,FASN,LEP,STAT3	4
Post-Translational Modification,Protein Folding	Folding of protein	3,39E-03			CRYAB,DNAJA4,GNAT2,HSPE1,MOGS,NGLY1,TCP1	7
Organismal Development	Abnormal morphology of tail	3,73E-03			AXIN1,COL2A1,DCHS1,FOS,MTHFR,NPR3,ZBTB16	7
Developmental Disorder,Endocrine System Disorders,Hereditary Disorder,Organismal Injury and Abnormalities,Reproductive System Disease	Hypoplasia of testicular cells	3,77E-03			ACOX1,CDK4,CNOT7	3
Cardiovascular Disease,Hereditary Disorder,Organismal Injury and Abnormalities	Familial supravalvular aortic stenosis	3,77E-03			ADRA2C,ELN,SLC6A4	3
Neurological Disease,Skeletal and Muscular Disorders	Neuromuscular disease	3,88E-03			A2M,ADRA2C,AGRN,ANKRD11,ANXA2,APOD,ATP6V1E1,CA12,CKB,CRYAB,EGR1,FDFT1,FLOT1,FOS,GNAT2,HCRTR1,IGFALS,IL2RA,ITIH4,LAMB1,LEP,MXD3,MYH7,MYT1L,PCMT1,PPP1R1B,SCD,SLC6A4,SPP1,THBS3,TNXB,TPT1,TUBB2B,USP24,ZBTB16,ZNF7	36
Cancer,Organismal Injury and Abnormalities,Renal and Urological Disease	Urinary tract cancer	3,88E-03			ACAN,AEBP2,ANKRD11,ANXA2,APOD,ARID1B,ATF3,BIRC7,BMP6,CDC42BPB,CDK4,CEBPA,CLEC14A,CLEC3B,CLIP1,COPS4,COQ6,CREBBP,DCHS1,DDX58,DHX30,DIDO1,DLL4,EME1,FABP4,FAM171A2,FDFT1,FNBP4,FOS,FOSB,FRMD8,ICAM1,IKBKG,IL2RA,KBTBD8,KLF4,KLF6,LAMB2,MAST1,MT-CYB,MT-ND4,MYADM,MYH7,MYT1L,NASP,NPR2,NUMA1,PGLYRP1,PPIL2,PPL,PPP1R15A,PPP1R1B,PRICKLE3,RAI1,RNASEL,SBF1,SCD,SHANK3,SKA3,SLC6A4,SORBS1,SPP1,STAT3,STYXL1,SURF2,TN…	71
Developmental Disorder,Embryonic Development,Tissue Morphology	Abnormal morphology of yolk sac	3,91E-03			ADRA2C,CREBBP,ELAVL1,GATA2,KLF2,KLF6,SHC1	7
Cardiovascular System Development and Function,Embryonic Development,Organ Development,Organismal Development,Tissue Development	Cardiogenesis	4,02E-03			CDK4,COL2A1,DCHS1,DLL4,DNAAF1,DNAI1,DNM2,DUSP1,EMP3,FOXH1,FRS2,GYS1,ICAM1,ID1,KLF4,LEP,LOXL2,MYH7,NEURL2,PLEC,SHC1,TUBA4A,TXNRD2	23
Cell Cycle	Cell cycle progression of bone marrow cell lines	4,07E-03			CEBPA,GATA2	2
Cell Morphology	Morphology of bone marrow cell lines	4,07E-03			HLX,IRS1	2
Lipid Metabolism,Molecular Transport,Small Molecule Biochemistry	Quantity of palmitoleic acid	4,07E-03			FABP4,SCD	2
Cellular Function and Maintenance,Infectious Diseases	Endocytosis of virus	4,07E-03			CBL,DNM2	2
Cardiovascular System Development and Function,Cell Morphology,Organ Development,Organ Morphology,Skeletal and Muscular System Development and Function	Contraction of ventricular myocytes	4,07E-03			AGRN,LEP	2
Cardiovascular System Development and Function,Tissue Morphology	Thickness of aorta	4,07E-03			ELN,SPP1	2
Connective Tissue Disorders,Metabolic Disease,Organismal Injury and Abnormalities	Adiposis	4,07E-03			ACOX1,LEP	2
Cancer,Dermatological Diseases and Conditions,Organismal Injury and Abnormalities	Cutaneous melanoma	4,08E-03			A2M,AATK,ACAN,ADAMTS10,AEBP2,AGRN,ALKBH4,ANKRD11,ANXA2,APOD,AQP3,ARID1B,ARL11,ARVCF,ATF3,ATP6V1E1,AXIN1,BMP6,BTNL9,C11orf42,C22orf23,CACNB2,CAMSAP1,CBL,CCDC158,CDC42BPB,CDK4,CEBPA,CERK,CHAD,CLEC14A,CLIP1,CNOT7,COL2A1,COQ6,CPSF2,CREBBP,CROCC,CRYAB,CSRNP1,CYB561,CYP8B1,DCHS1,DDOST,DDX58,DEDD,DIDO1,DLL4,DNAAF1,DNAI1,DNAJC11,DNM2,EIF1AD,ELN,FABP4,FAM160A2,FAM193B,FASN,FBF1,FBXO40,FKBP15,FNBP4,FOSB,FR…	181
Connective Tissue Development and Function,Connective Tissue Disorders,Organismal Injury and Abnormalities,Skeletal and Muscular Disorders,Skeletal and Muscular System Development and Function,Tissue Development	Abnormal morphology of growth plate proliferating zone	4,11E-03			CHAD,FOS,IRS1,NPR3	4
Endocrine System Disorders,Gastrointestinal Disease,Metabolic Disease,Organismal Injury and Abnormalities	Gestational diabetes mellitus	4,38E-03			FABP4,IRS1,LEP	3
Cellular Function and Maintenance	Hyperpolarization of neurons	4,38E-03			LEP,SLC6A4,STAT3	3
Carbohydrate Metabolism,Molecular Transport,Small Molecule Biochemistry	Release of glycerol	4,38E-03			FABP4,LEP,PCK1	3
Cell Morphology	Morphology of tumor cell lines	4,53E-03			CEBPA,EGR1,FASN,FOS,GEM,HLX,ID1,KLF2,KLF4,LOXL2,STAT3,STMN3,ZBTB16	13
Organismal Injury and Abnormalities	Sclerotic lesion	4,61E-03			DNM2,EGR1,FABP4,ICAM1,IKBKG,LEP,SCD,SHC1,SPP1,TUBA4A	10
Cancer,Organismal Injury and Abnormalities	Extraadrenal retroperitoneal tumor	4,68E-03			A2M,AATK,ACAN,ACLY,ACOT8,ADAMTS10,ADRA2C,AEBP2,ANKRD11,ANXA2,APOD,ARID1B,BMP6,BRF1,CARD19,CBL,CDC42BPB,CDK4,CEBPA,CLEC14A,CLEC3B,COL2A1,COQ6,CREBBP,CTSD,DCAF15,DCHS1,DDX58,DHX30,DIDO1,DLL4,DNAAF1,EGR1,ENOSF1,FABP4,FAM171A2,FASN,FDFT1,FOS,FRMD8,GEMIN5,GLS2,ID1,IKBKG,IL2RA,IRS1,KANK3,KBTBD8,KLF4,KLF6,LAMB1,LAMB2,LMF1,LOXL2,LRFN4,MAP3K15,MAST1,MCC,MMP24,MPHOSPH10,MT-CYB,MT-ND4,MYADM,MYH7,MYRFL,MYT1L…	108
Cardiovascular Disease,Cardiovascular System Development and Function,Organ Morphology,Organismal Development,Organismal Injury and Abnormalities	Abnormal morphology of cardiac valve	4,79E-03			CDK4,COL2A1,DCHS1,ELN,SLC6A4	5
Embryonic Development,Organ Development,Organ Morphology,Organismal Development,Organismal Injury and Abnormalities,Respiratory Disease,Respiratory System Development and Function,Tissue Development	Abnormal morphology of lung	4,90E-03			CEBPA,COL2A1,CREBBP,DCHS1,DUSP1,ELN,HLX,ID1,KLF2,TIE1	10
Cell Morphology	Morphology of carcinoma cell lines	4,93E-03			CEBPA,EGR1,STAT3,STMN3	4
Cancer,Hematological Disease,Immunological Disease,Organismal Injury and Abnormalities	Acute monocytic leukemia (M5)	4,93E-03			CBL,CEBPA,GATA2,IL2RA	4
Cardiovascular Disease,Organismal Injury and Abnormalities	Atherosclerotic lesion	4,93E-03			DNM2,EGR1,FABP4,ICAM1,IKBKG,LEP,SCD,SHC1,SPP1	9
Organ Morphology,Organismal Development,Organismal Injury and Abnormalities,Renal and Urological Disease,Renal and Urological System Development and Function	Abnormal morphology of collecting tubule	5,05E-03			DCHS1,PCCA,SPP1	3
Cell Cycle	Arrest in interphase of hepatoma cell lines	5,05E-03			ANXA2,CEBPA,KLF4	3
Cell Cycle	Arrest in G2 phase	5,06E-03			ANXA2,CEBPA,ELAVL1,EME1,FASN,KLF4,NEK4,RPL7A,SLX4,TCP1	10
Infectious Diseases,Respiratory Disease	Infection of respiratory tract	5,28E-03			CD164,EGR1,HLX,IKBKG,MT-CYB,PER1,PGLYRP1,TALDO1,TKT	9
Cardiovascular Disease,Organismal Injury and Abnormalities	Organismal abnormalities of semilunar valve	5,35E-03			CA12,CACNB2,ELN,ICAM1,MT-ATP6,SPP1,STAT3	7
Endocrine System Disorders,Organ Morphology,Organismal Development,Organismal Injury and Abnormalities,Reproductive System Development and Function,Reproductive System Disease	Abnormal morphology of corpus luteum	5,38E-03			CDK4,EGR1,GDF9,NPR2	4
Developmental Disorder,Hereditary Disorder,Metabolic Disease,Organismal Injury and Abnormalities	Congenital disorders of glycosylation	5,45E-03			COG6,DDOST,ICAM1,MOGS,NGLY1	5
Cardiovascular Disease,Organismal Injury and Abnormalities	Aortic occlusive disease	5,48E-03			ADRA2C,CA12,CACNB2,ELN,LEP,NPR2,SCD,SLC6A4	8
Molecular Transport,Nucleic Acid Metabolism,Small Molecule Biochemistry	Release of GDP	5,63E-03			ATP6V1E1,PCP2	2
Organ Morphology,Renal and Urological System Development and Function,Tissue Morphology	Quantity of podocytes	5,63E-03			SPP1,STAT3	2
Cell Cycle,Hematological System Development and Function	Mitogenesis of T lymphocytes	5,63E-03			LEP,STAT3	2
Cell Cycle	Delay in interphase of cervical cancer cell lines	5,63E-03			CDK4,NASP	2
Connective Tissue Development and Function,Embryonic Development,Organ Development,Organismal Development,Skeletal and Muscular System Development and Function,Tissue Development	Osteoclastogenesis of tibia	5,63E-03			CEBPA,CREBBP	2
Cell-To-Cell Signaling and Interaction,Hematological System Development and Function,Hypersensitivity Response,Immune Cell Trafficking,Inflammatory Response	Activation of eosinophils	5,63E-03			PTGDR2,TPT1	2
Carbohydrate Metabolism,Small Molecule Biochemistry	Conversion of D-glucose	5,63E-03			FABP4,PCK1	2
Developmental Disorder,Hereditary Disorder,Metabolic Disease,Neurological Disease,Organismal Injury and Abnormalities,Psychological Disorders	Cerebrotendinous xanthomatosis	5,63E-03			CYP8B1,SLC10A1	2
Cellular Movement,Connective Tissue Development and Function,Skeletal and Muscular System Development and Function	Migration of osteoclasts	5,63E-03			CBL,DNM2	2
Cancer,Endocrine System Disorders,Organismal Injury and Abnormalities,Reproductive System Disease	Stage 1A primary serous ovarian carcinoma	5,63E-03			CLEC3B,SPP1	2
Cellular Compromise,Organismal Injury and Abnormalities	Injury of epithelial cells	5,63E-03			EGR1,STAT3	2
Cell-mediated Immune Response,Cellular Development,Cellular Function and Maintenance,Cellular Growth and Proliferation,Embryonic Development,Hematological System Development and Function,Hematopoiesis,Lymphoid Tissue Structure and Development,Organ Development,Organismal Development,Tissue Development	Generation of CD4+ T-lymphocytes	5,63E-03			DDX58,STAT3	2
Energy Production,Lipid Metabolism,Nucleic Acid Metabolism,Small Molecule Biochemistry	Oxidation of palmitoyl-coenzyme A	5,63E-03			ACOX1,SCD	2
Connective Tissue Development and Function,Connective Tissue Disorders,Organ Morphology,Organismal Development,Organismal Injury and Abnormalities,Respiratory Disease,Respiratory System Development and Function,Skeletal and Muscular Disorders,Skeletal and Muscular System Development and Function,Tissue Development	Abnormal morphology of nasal bone	5,77E-03			COL2A1,CREBBP,RAI1	3
Cancer,Endocrine System Disorders,Organismal Injury and Abnormalities,Reproductive System Disease	Stage IA ovarian cancer	5,77E-03			CLEC3B,SPP1,TUBA4A	3
Cell-mediated Immune Response,Cellular Movement,Hematological System Development and Function,Immune Cell Trafficking	Transendothelial migration of T lymphocytes	5,77E-03			AQP3,ICAM1,PTGDR2	3
Cancer,Organismal Injury and Abnormalities,Renal and Urological Disease	Bladder carcinoma	5,81E-03			ACAN,ANKRD11,APOD,ARID1B,BIRC7,CDC42BPB,CDK4,CLEC14A,CLEC3B,CLIP1,COPS4,COQ6,CREBBP,DHX30,DIDO1,EME1,FABP4,FNBP4,FOSB,KLF4,KLF6,LAMB2,MAST1,MYADM,MYT1L,PGLYRP1,PPL,PPP1R15A,PRICKLE3,RAI1,RNASEL,SHANK3,SKA3,SORBS1,SURF2,TNXB,TUBA4A,TXNRD2,UBE3A,WDR38,ZMYND12	41
Cancer,Organismal Injury and Abnormalities	Primary head and neck cancer	5,85E-03			DDX58,MT-ND4,PPP1R1B,TUBA4A	4
Cancer,Organismal Injury and Abnormalities	Stage I-II cancer	5,88E-03			ANXA2,CLEC3B,FDFT1,IL2RA,KLF4,NME2,SIK1/SIK1B,SPP1,TPT1,TUBA4A	10
Cardiovascular Disease,Organismal Injury and Abnormalities	Congestive heart failure	5,90E-03			ADRA2C,CA12,CACNB2,CDK4,GSS,NPR2,NPR3,SLC6A4	8
Respiratory System Development and Function	Respiratory quotient	6,18E-03			CBL,DUSP1,FASN,LEP,SPP1	5
Cardiovascular System Development and Function,Tissue Morphology	Morphology of artery	6,22E-03			DLL4,ELN,FOXH1,KLF2,MTHFR,PCGF2,SHC1,SLC6A4,SPP1	9
Lipid Metabolism,Small Molecule Biochemistry	Synthesis of long chain fatty acid	6,35E-03			ELOVL6,FASN,LEP,THRSP	4
Connective Tissue Development and Function,Tissue Morphology	Mass of white adipose tissue	6,35E-03			CREBBP,IRS1,LEP,SCD	4
Nervous System Development and Function	Brain wave	6,35E-03			CSTB,PER1,RAI1,UBE3A	4
Neurological Disease,Organismal Injury and Abnormalities,Psychological Disorders	Parkinsonism	6,50E-03			ADRA2C,ANXA2,APOD,ATP6V1E1,CRYAB,FLOT1,MT-ATP6,SLC6A4,SPP1,TPT1,TUBB2B,USP24,ZNF7	13
Neurological Disease	Epilepsy or neurodevelopmental disorder	6,50E-03			ADRA2C,ATF3,BRF1,CA12,CREBBP,CSTB,DHX30,DUSP1,EGR1,FOS,FOSB,IKBKG,NGLY1,PNOC,PPP1R1B,RNF13,SIK1/SIK1B,SLC6A4,THBS4,YY1	20
Cardiovascular Disease,Organismal Injury and Abnormalities	Disorder of coronary artery	6,50E-03			ADRA2C,CA12,CACNB2,FOS,GSS,ICAM1,IRS1,KLF2,NPR2,NPR3,SLC6A4,SORBS1,TKT,TUBA4A	14
Carbohydrate Metabolism	Incorporation of carbohydrate	6,56E-03			ACLY,FASN,SCD	3
Inflammatory Disease,Organismal Injury and Abnormalities,Respiratory Disease	Vasomotor rhinitis	6,56E-03			ADRA2C,PTGDR2,SLC6A4	3
Cellular Development,Embryonic Development,Organismal Development,Tissue Development	Differentiation of ectoderm	6,56E-03			LEP,STAT3,VPS52	3
Hereditary Disorder,Neurological Disease,Organismal Injury and Abnormalities,Skeletal and Muscular Disorders	Charcot-Marie-Tooth disease	6,56E-03			DNM2,MT-ATP6,PLEKHG5,PMP2,SBF1	5
Cancer,Organismal Injury and Abnormalities	Metastatic carcinoma	6,57E-03			CDK4,FDFT1,IL2RA,KLF6,PLEC,SCD,SIK1/SIK1B,SPP1,STAT3,TPT1,TUBA4A	11
Cellular Assembly and Organization,Cellular Function and Maintenance	Organization of collagen fibrils	6,88E-03			ANXA2,COL2A1,LOXL2,TNXB	4
Cardiovascular Disease,Organismal Injury and Abnormalities	Stenosis of aorta	6,98E-03			ADRA2C,CA12,CACNB2,ELN,NPR2,SLC6A4	6
Skeletal and Muscular Disorders	Abnormality of lower limb	7,01E-03			ACAN,ADRA2C,ATF3,COL2A1,FDFT1,IGFALS,IRS1,SPP1,THBS3,ZBTB16	10
