# Supplementary material for: Comparative Transcriptomic Analysis of Subcutaneous Adipose Tissue from Local Pig Breeds
Source: Genes (Basel). 2020 Apr 15;11(4):422. doi: 10.3390/genes11040422 (PMC7231169; doi:10.3390/genes11040422)
Supplement: Supplementary file 1 [file genes-11-00422-s001.zip › Supplementary Table 4_Enriched canonical pathways in the set of differentially expressed genes.xlsx]

## Sheet: Sheet1
Enriched canonical pathways in the set of differentially expressed genes
Ingenuity Canonical Pathways	-log(p-value)	p-value	Ratio	z-score	Molecules
Growth Hormone Signaling	3.71	0.000194984	0.0986	-0.378	A2M,CEBPA,FOS,IGFALS,IRS1,PIK3R4,STAT3
HOTAIR Regulatory Pathway	3.42	0.000380189	0.0629	-0.632	AEBP2,CREBBP,ELAVL1,ICAM1,MMP24,PIK3R4,SPP1,STAT3,WNT8B,YY1
TR/RXR Activation	3.26	0.000549541	0.0833		FASN,ME1,NCOA4,PCK1,PIK3R4,STRBP,THRSP
Prolactin Signaling	2.61	0.00245471	0.0741	-0.447	CREBBP,FOS,IRS1,PIK3R4,SHC1,STAT3
Ceramide Signaling	2.43	0.00371535	0.0682	0	CERK,CTSD,FOS,PIK3R4,SMPD4,SMPD5
Pentose Phosphate Pathway (Non-oxidative Branch)	2.39	0.0040738	0.333		TALDO1,TKT
CD40 Signaling	2.32	0.0047863	0.0769	-2.236	FOS,ICAM1,IKBKG,PIK3R4,STAT3
Role of JAK1 and JAK3 in γc Cytokine Signaling	2.21	0.00616595	0.0725		IL2RA,IRS1,PIK3R4,SHC1,STAT3
Sphingomyelin Metabolism	2.13	0.0074131	0.25		SMPD4,SMPD5
Neurotrophin/TRK Signaling	2.03	0.00933254	0.0658	-1	CREBBP,FOS,FRS2,PIK3R4,SHC1
GDNF Family Ligand-Receptor Interactions	2.03	0.00933254	0.0658	0	FOS,FRS2,IRS1,PIK3R4,SHC1
AMPK Signaling	2	0.01	0.0425	-1.134	ADRA2C,CREBBP,ELAVL1,FASN,GYS1,IRS1,LEP,PHF10,PIK3R4
Sirtuin Signaling Pathway	1.95	0.0112202	0.0377	-1.134	ACLY,GOT2,MT-ATP6,MT-CYB,MT-ND4,MT-ND4L,PCK1,STAT3,TIMM8B,TUBA4A,VDAC1
Pentose Phosphate Pathway	1.93	0.011749	0.2		TALDO1,TKT
Glucocorticoid Receptor Signaling	1.91	0.0123027	0.0357		A2M,CEBPA,CREBBP,DUSP1,FOS,ICAM1,IKBKG,PCK1,PHF10,PIK3R4,SHC1,STAT3
NGF Signaling	1.89	0.0128825	0.0526	0	CREBBP,IKBKG,MAP3K15,PIK3R4,SHC1,SMPD4
FLT3 Signaling in Hematopoietic Progenitor Cells	1.88	0.0131826	0.0602	-0.447	CBL,CREBBP,PIK3R4,SHC1,STAT3
EGF Signaling	1.86	0.0138038	0.0727	-1	FOS,PIK3R4,SHC1,STAT3
Role of NANOG in Mammalian Embryonic Stem Cell Pluripotency	1.81	0.0154882	0.0504		AXIN1,BMP6,PIK3R4,SHC1,STAT3,WNT8B
RANK Signaling in Osteoclasts	1.78	0.0165959	0.0568	0.447	CBL,FOS,IKBKG,MAP3K15,PIK3R4
Acetyl-CoA Biosynthesis III (from Citrate)	1.77	0.0169824	1		ACLY
IL-9 Signaling	1.75	0.0177828	0.0909		IRS1,PIK3R4,STAT3
IL-2 Signaling	1.71	0.0194984	0.0656	-1	FOS,IL2RA,PIK3R4,SHC1
IL-6 Signaling	1.71	0.0194984	0.048	0	A2M,FOS,IKBKG,PIK3R4,SHC1,STAT3
Role of JAK2 in Hormone-like Cytokine Signaling	1.71	0.0194984	0.0882		IRS1,SHC1,STAT3
FXR/RXR Activation	1.7	0.0199526	0.0476		APOD,CREBBP,CYP8B1,FASN,ITIH4,SLC10A1
Thrombopoietin Signaling	1.66	0.0218776	0.0635	-1	FOS,PIK3R4,SHC1,STAT3
Germ Cell-Sertoli Cell Junction Signaling	1.57	0.0269153	0.0407		A2M,AXIN1,MAP3K15,PIK3R4,SORBS1,TUBA4A,TUBB2B
Granzyme B Signaling	1.54	0.0288403	0.125		DFFB,NUMA1
PI3K Signaling in B Lymphocytes	1.53	0.0295121	0.0435	-1	ATF3,CBL,FOS,IKBKG,IRS1,PLEKHA2
Remodeling of Epithelial Adherens Junctions	1.53	0.0295121	0.058		CLIP1,DNM2,TUBA4A,TUBB2B
Mouse Embryonic Stem Cell Pluripotency	1.52	0.0301995	0.0485	-2.236	AXIN1,CREBBP,ID1,PIK3R4,STAT3
Insulin Receptor Signaling	1.51	0.030903	0.0432	1.633	ACLY,CBL,GYS1,IRS1,PIK3R4,SHC1
IGF-1 Signaling	1.5	0.0316228	0.0481	-0.447	FOS,IRS1,PIK3R4,SHC1,STAT3
Ephrin Receptor Signaling	1.48	0.0331131	0.0389	0	AXIN1,CREBBP,GNAT2,SH2D3C,SHC1,SORBS1,STAT3
Epoxysqualene Biosynthesis	1.48	0.0331131	0.5		FDFT1
Palmitate Biosynthesis I (Animals)	1.48	0.0331131	0.5		FASN
Fatty Acid Biosynthesis Initiation II	1.48	0.0331131	0.5		FASN
Glutamine Degradation I	1.48	0.0331131	0.5		GLS2
Type II Diabetes Mellitus Signaling	1.47	0.0338844	0.0423		CACNB2,IKBKG,IRS1,PIK3R4,SMPD4,SMPD5
Role of Osteoblasts, Osteoclasts and Chondrocytes in Rheumatoid Arthritis	1.47	0.0338844	0.0364		AXIN1,BMP6,CBL,FOS,IKBKG,PIK3R4,SPP1,WNT8B
Corticotropin Releasing Hormone Signaling	1.44	0.0363078	0.0414	-0.447	CACNB2,CREBBP,FOS,NPR2,NPR3,NT5C
1D-myo-inositol Hexakisphosphate Biosynthesis II (Mammalian)	1.44	0.0363078	0.111		ITPK1,ITPKC
Role of RIG1-like Receptors in Antiviral Innate Immunity	1.42	0.0380189	0.0682		CREBBP,DDX58,IKBKG
iCOS-iCOSL Signaling in T Helper Cells	1.4	0.0398107	0.045	0	IKBKG,IL2RA,PIK3R4,PLEKHA2,SHC1
Erythropoietin Signaling	1.4	0.0398107	0.0526		CBL,FOS,PIK3R4,SHC1
iNOS Signaling	1.4	0.0398107	0.0667		CREBBP,FOS,IKBKG
Stearate Biosynthesis I (Animals)	1.4	0.0398107	0.0667		ACOT8,ELOVL6,FASN
Relaxin Signaling	1.39	0.040738	0.0403	-1	FOS,GNAT2,NPR2,NPR3,NT5C,PIK3R4
Antiproliferative Role of Somatostatin Receptor 2	1.39	0.040738	0.0519		NPR2,NPR3,NT5C,PIK3R4
PPARα/RXRα Activation	1.37	0.042658	0.0368	0.378	ACOX1,CREBBP,FASN,GOT2,IKBKG,IRS1,SHC1
PFKFB4 Signaling Pathway	1.37	0.042658	0.0652		CREBBP,HK2,TKT
VDR/RXR Activation	1.37	0.042658	0.0513		CEBPA,KLF4,SPP1,YY1
IL-3 Signaling	1.35	0.0446684	0.0506	-1	FOS,PIK3R4,SHC1,STAT3
JAK/Stat Signaling	1.33	0.0467735	0.05	-1	FOS,PIK3R4,SHC1,STAT3
RAR Activation	1.33	0.0467735	0.0361		CREBBP,DUSP1,FOS,PHF10,RPL7A,SDR16C5,ZBTB16
3-phosphoinositide Degradation	1.32	0.047863	0.0387	0	DUSP1,ITPK1,MTMR1,NT5C,PPP1R1B,STYXL1
Glutathione Biosynthesis	1.3	0.0501187	0.333		GSS
Thyroid Hormone Biosynthesis	1.3	0.0501187	0.333		CTSD
1D-myo-inositol Hexakisphosphate Biosynthesis V (from Ins(1,3,4)P3)	1.3	0.0501187	0.333		ITPK1
Glutamate Degradation II	1.3	0.0501187	0.333		GOT2
Aspartate Biosynthesis	1.3	0.0501187	0.333		GOT2
Superpathway of Inositol Phosphate Compounds	1.29	0.0512861	0.0354	-1.134	DUSP1,ITPK1,ITPKC,NT5C,PIK3R4,PPP1R1B,STYXL1
Aldosterone Signaling in Epithelial Cells	1.29	0.0512861	0.038		CRYAB,DNAJC11,DNAJC17,DUSP1,HSPE1,PIK3R4
Pyrimidine Deoxyribonucleotides De Novo Biosynthesis I	1.28	0.0524807	0.0909		NME2,PCK1
FGF Signaling	1.27	0.0537032	0.0476	-1	CREBBP,FRS2,PIK3R4,STAT3
LXR/RXR Activation	1.27	0.0537032	0.0413		APOD,FASN,FDFT1,ITIH4,SCD
PDGF Signaling	1.24	0.057544	0.0465	-1	FOS,PIK3R4,SHC1,STAT3
CD27 Signaling in Lymphocytes	1.22	0.060256	0.0566		FOS,IKBKG,MAP3K15
Lymphotoxin β Receptor Signaling	1.22	0.060256	0.0566		CREBBP,IKBKG,PIK3R4
3-phosphoinositide Biosynthesis	1.21	0.0616595	0.0364	-0.816	DUSP1,ITPK1,NT5C,PIK3R4,PPP1R1B,STYXL1
Tumoricidal Function of Hepatic Natural Killer Cells	1.21	0.0616595	0.0833		DFFB,ICAM1
Acute Myeloid Leukemia Signaling	1.2	0.0630957	0.0449		CEBPA,IDH3G,PIK3R4,STAT3
14-3-3-mediated Signaling	1.19	0.0645654	0.0394		CBL,FOS,PIK3R4,TUBA4A,TUBB2B
Methylmalonyl Pathway	1.18	0.0660693	0.25		PCCA
L-cysteine Degradation I	1.18	0.0660693	0.25		GOT2
Molecular Mechanisms of Cancer	1.16	0.0691831	0.0281		AXIN1,BMP6,CBL,CDK4,CREBBP,FOS,GNAT2,IRS1,PIK3R4,SHC1,WNT8B
Osteoarthritis Pathway	1.15	0.0707946	0.0329	1.633	ACAN,ANXA2,COL2A1,CREBBP,LEP,SPP1,WNT8B
Mitochondrial Dysfunction	1.15	0.0707946	0.0351		MT-ATP6,MT-CYB,MT-ND4,MT-ND4L,TXNRD2,VDAC1
Apelin Liver Signaling Pathway	1.15	0.0707946	0.0769		COL2A1,IRS1
Th1 and Th2 Activation Pathway	1.14	0.0724436	0.0349		DLL4,ICAM1,IL2RA,PIK3R4,PTGDR2,STAT3
Androgen Signaling	1.09	0.0812831	0.0368	0	CACNB2,CREBBP,GNAT2,NCOA4,SHC1
Creatine-phosphate Biosynthesis	1.09	0.0812831	0.2		CKB
2-oxobutanoate Degradation I	1.09	0.0812831	0.2		PCCA
Acute Phase Response Signaling	1.08	0.0831764	0.0335	-0.447	A2M,FOS,IKBKG,ITIH4,SHC1,STAT3
Iron homeostasis signaling pathway	1.08	0.0831764	0.0365		ATP6V1E1,BMP6,CIAO3,STAT3,TFRC
Role of Macrophages, Fibroblasts and Endothelial Cells in Rheumatoid Arthritis	1.08	0.0831764	0.0288		AXIN1,CEBPA,CREBBP,FOS,ICAM1,IKBKG,PIK3R4,STAT3,WNT8B
p53 Signaling	1.08	0.0831764	0.0408		ADGRB1,CDK4,PIDD1,PIK3R4
G-Protein Coupled Receptor Signaling	1.05	0.0891251	0.0295		ADRA2C,CREBBP,DUSP1,IKBKG,NPR3,PIK3R4,SHC1,STAT3
Dendritic Cell Maturation	1.04	0.0912011	0.0328	-0.816	COL2A1,CREBBP,ICAM1,IKBKG,LEP,PIK3R4
D-myo-inositol (1,4,5,6)-Tetrakisphosphate Biosynthesis	1.04	0.0912011	0.0355	-0.447	DUSP1,ITPK1,NT5C,PPP1R1B,STYXL1
D-myo-inositol (3,4,5,6)-tetrakisphosphate Biosynthesis	1.04	0.0912011	0.0355	-0.447	DUSP1,ITPK1,NT5C,PPP1R1B,STYXL1
Activation of IRF by Cytosolic Pattern Recognition Receptors	1.04	0.0912011	0.0476		CREBBP,DDX58,IKBKG
TNFR2 Signaling	1.04	0.0912011	0.0667		FOS,IKBKG
B Cell Receptor Signaling	1.03	0.0933254	0.0324	0	CREBBP,EGR1,IKBKG,MAP3K15,PIK3R4,SHC1
Protein Ubiquitination Pathway	1.03	0.0933254	0.0293		CBL,CRYAB,DNAJC11,DNAJC17,HSPE1,UBE3A,USP24,USP35
IL-17A Signaling in Airway Cells	1.03	0.0933254	0.0469		IKBKG,PIK3R4,STAT3
Hepatic Fibrosis / Hepatic Stellate Cell Activation	1.02	0.0954993	0.0323		A2M,COL2A1,ICAM1,KLF6,LEP,MYH7
Sertoli Cell-Sertoli Cell Junction Signaling	1.02	0.0954993	0.0323		A2M,AXIN1,MAP3K15,SORBS1,TUBA4A,TUBB2B
ErbB2-ErbB3 Signaling	1.01	0.0977237	0.0462		PIK3R4,SHC1,STAT3
Glycine Cleavage Complex	1.01	0.0977237	0.167		AMT
Glycogen Biosynthesis II (from UDP-D-Glucose)	1.01	0.0977237	0.167		GYS1
PPAR Signaling	1	0.1	0.0385	-1	CREBBP,FOS,IKBKG,SHC1
Production of Nitric Oxide and Reactive Oxygen Species in Macrophages	1	0.1	0.0319	-0.816	APOD,CREBBP,FOS,IKBKG,MAP3K15,PIK3R4
T Cell Receptor Signaling	0.991	0.102094	0.0381		CBL,FOS,IKBKG,PIK3R4
NRF2-mediated Oxidative Stress Response	0.987	0.103039	0.0316		CREBBP,DNAJA4,DNAJC11,DNAJC17,FOS,PIK3R4
Circadian Rhythm Signaling	0.975	0.105925	0.0606		CREBBP,PER1
Virus Entry via Endocytic Pathways	0.971	0.106905	0.0374		AP2B1,DNM2,PIK3R4,TFRC
ERK/MAPK Signaling	0.963	0.108893	0.0311	-0.816	CREBBP,DUSP1,FOS,PIK3R4,SHC1,STAT3
Clathrin-mediated Endocytosis Signaling	0.963	0.108893	0.0311		AP2B1,APOD,CBL,DNM2,PIK3R4,TFRC
Regulation of the Epithelial-Mesenchymal Transition Pathway	0.963	0.108893	0.0311		AXIN1,EGR1,FRS2,PIK3R4,STAT3,WNT8B
CDK5 Signaling	0.959	0.109901	0.037	-1	EGR1,FOSB,LAMB1,PPP1R1B
IL-10 Signaling	0.955	0.110917	0.0435		FOS,IKBKG,STAT3
Thioredoxin Pathway	0.951	0.111944	0.143		TXNRD2
Phosphatidylcholine Biosynthesis I	0.951	0.111944	0.143		CEPT1
Aspartate Degradation II	0.951	0.111944	0.143		GOT2
Oxidative Phosphorylation	0.947	0.11298	0.0367	2	MT-ATP6,MT-CYB,MT-ND4,MT-ND4L
GM-CSF Signaling	0.939	0.11508	0.0429		PIK3R4,SHC1,STAT3
Glioma Signaling	0.936	0.115878	0.0364		CDK4,IDH3G,PIK3R4,SHC1
Adrenomedullin signaling pathway	0.932	0.11695	0.0305	-0.447	FOS,NPR2,NPR3,NT5C,PIK3R4,SHC1
IL-17A Signaling in Fibroblasts	0.932	0.11695	0.0571		FOS,IKBKG
Epithelial Adherens Junction Signaling	0.932	0.11695	0.0327		CLIP1,MYH7,SORBS1,TUBA4A,TUBB2B
HGF Signaling	0.928	0.118032	0.036	-1	FOS,MAP3K15,PIK3R4,STAT3
IL-15 Signaling	0.928	0.118032	0.0423		PIK3R4,SHC1,STAT3
Small Cell Lung Cancer Signaling	0.928	0.118032	0.0423		CDK4,IKBKG,PIK3R4
Gap Junction Signaling	0.924	0.119124	0.0303		NPR2,NPR3,NT5C,PIK3R4,TUBA4A,TUBB2B
PKCθ Signaling in T Lymphocytes	0.914	0.121899	0.0323	0	CACNB2,FOS,IKBKG,MAP3K15,PIK3R4
Ephrin B Signaling	0.914	0.121899	0.0417		AXIN1,CBL,GNAT2
D-myo-inositol-5-phosphate Metabolism	0.903	0.125026	0.0321	-0.447	DUSP1,ITPK1,NT5C,PPP1R1B,STYXL1
Basal Cell Carcinoma Signaling	0.9	0.125893	0.0411		AXIN1,BMP6,WNT8B
Cell Cycle Regulation by BTG Family Proteins	0.889	0.129122	0.0541		CDK4,CNOT7
Estrogen-Dependent Breast Cancer Signaling	0.889	0.129122	0.0405		CREBBP,FOS,PIK3R4
Leptin Signaling in Obesity	0.889	0.129122	0.0405		LEP,PIK3R4,STAT3
Superpathway of Methionine Degradation	0.889	0.129122	0.0541		GOT2,PCCA
Apelin Endothelial Signaling Pathway	0.886	0.130017	0.0348		FOS,ICAM1,KLF2,PIK3R4
TREM1 Signaling	0.876	0.133045	0.04		ICAM1,SIGIRR,STAT3
FcγRIIB Signaling in B Lymphocytes	0.876	0.133045	0.04		CACNB2,PIK3R4,SHC1
Angiopoietin Signaling	0.876	0.133045	0.04		IKBKG,PIK3R4,TIE1
Notch Signaling	0.873	0.133968	0.0526		DLL4,DTX4
Toll-like Receptor Signaling	0.863	0.137088	0.0395		FOS,IKBKG,SIGIRR
Renin-Angiotensin Signaling	0.857	0.138995	0.0339		FOS,PIK3R4,SHC1,STAT3
April Mediated Signaling	0.854	0.139959	0.0513		FOS,IKBKG
Inhibition of Matrix Metalloproteases	0.854	0.139959	0.0513		A2M,MMP24
Phosphatidylethanolamine Biosynthesis II	0.848	0.141906	0.111		CEPT1
Citrulline Biosynthesis	0.848	0.141906	0.111		GLS2
Ketolysis	0.848	0.141906	0.111		OXCT1
Folate Transformations I	0.848	0.141906	0.111		MTHFR
GP6 Signaling Pathway	0.848	0.141906	0.0336	-1	COL2A1,LAMB1,LAMB2,PIK3R4
Role of Wnt/GSK-3β Signaling in the Pathogenesis of Influenza	0.839	0.144877	0.0385		AXIN1,NCOA4,WNT8B
Glioblastoma Multiforme Signaling	0.833	0.146893	0.0303		AXIN1,CDK4,PIK3R4,SHC1,WNT8B
Th1 Pathway	0.821	0.151008	0.0328		DLL4,ICAM1,PIK3R4,STAT3
G Beta Gamma Signaling	0.821	0.151008	0.0328	1	CACNB2,DNM2,GNAT2,SHC1
Role of PKR in Interferon Induction and Antiviral Response	0.818	0.152055	0.0488		IKBKG,RNASEL
B Cell Activating Factor Signaling	0.818	0.152055	0.0488		FOS,IKBKG
Renal Cell Carcinoma Signaling	0.815	0.153109	0.0375		CREBBP,FOS,PIK3R4
Tight Junction Signaling	0.81	0.154882	0.0298		CDK4,CEBPA,CPSF2,FOS,MYH7
Pyrimidine Ribonucleotides Interconversion	0.801	0.158125	0.0476		NME2,PCK1
Gαi Signaling	0.793	0.161065	0.032	0	ADRA2C,NPR3,SHC1,STAT3
LPS-stimulated MAPK Signaling	0.793	0.161065	0.0366		FOS,IKBKG,PIK3R4
Oncostatin M Signaling	0.785	0.164059	0.0465		SHC1,STAT3
GNRH Signaling	0.772	0.169044	0.0289	-1	CACNB2,CREBBP,EGR1,FOS,MAP3K15
VEGF Family Ligand-Receptor Interactions	0.772	0.169044	0.0357		FOS,PIK3R4,SHC1
Pyrimidine Ribonucleotides De Novo Biosynthesis	0.77	0.169824	0.0455		NME2,PCK1
IL-23 Signaling Pathway	0.77	0.169824	0.0455		PIK3R4,STAT3
γ-glutamyl Cycle	0.767	0.171002	0.0909		GSS
IL-4 Signaling	0.762	0.172982	0.0353		IRS1,PIK3R4,SHC1
EIF2 Signaling	0.747	0.179061	0.0268	0.447	ATF3,EIF3G,PIK3R4,PPP1R15A,RPL7A,SHC1
FAT10 Cancer Signaling Pathway	0.74	0.18197	0.0435		IKBKG,STAT3
IL-12 Signaling and Production in Macrophages	0.735	0.184077	0.0303		APOD,FOS,IKBKG,PIK3R4
Cleavage and Polyadenylation of Pre-mRNA	0.733	0.184927	0.0833		CPSF2
Guanosine Nucleotides Degradation III	0.733	0.184927	0.0833		NT5C
cAMP-mediated signaling	0.73	0.186209	0.0264	-0.447	ADRA2C,AKAP17A,CREBBP,DUSP1,NPR3,STAT3
Human Embryonic Stem Cell Pluripotency	0.712	0.194089	0.0296		AXIN1,BMP6,PIK3R4,WNT8B
Assembly of RNA Polymerase III Complex	0.703	0.198153	0.0769		BRF1
Acyl-CoA Hydrolysis	0.703	0.198153	0.0769		ACOT8
Oleate Biosynthesis II (Animals)	0.703	0.198153	0.0769		SCD
Cholesterol Biosynthesis I	0.703	0.198153	0.0769		FDFT1
Urate Biosynthesis/Inosine 5'-phosphate Degradation	0.703	0.198153	0.0769		NT5C
Bile Acid Biosynthesis, Neutral Pathway	0.703	0.198153	0.0769		CYP8B1
Cholesterol Biosynthesis II (via 24,25-dihydrolanosterol)	0.703	0.198153	0.0769		FDFT1
Cholesterol Biosynthesis III (via Desmosterol)	0.703	0.198153	0.0769		FDFT1
IL-1 Signaling	0.701	0.199067	0.033		FOS,GNAT2,IKBKG
Axonal Guidance Signaling	0.699	0.199986	0.0226		ADAMTS10,BMP6,GNAT2,MMP24,PIK3R4,SEMA4B,SEMA6B,SHC1,TUBA4A,TUBB2B,WNT8B
Estrogen Receptor Signaling	0.697	0.200909	0.0292		CREBBP,MED4,PCK1,SHC1
Th2 Pathway	0.697	0.200909	0.0292		ICAM1,IL2RA,PIK3R4,PTGDR2
Melanoma Signaling	0.686	0.206063	0.04		CDK4,PIK3R4
TNFR1 Signaling	0.686	0.206063	0.04		FOS,IKBKG
Factors Promoting Cardiogenesis in Vertebrates	0.684	0.207014	0.0323		AXIN1,BMP6,MYH7
Ovarian Cancer Signaling	0.682	0.20797	0.0288		AXIN1,CDK4,PIK3R4,WNT8B
Synaptic Long Term Depression	0.68	0.20893	0.0267	0	CACNB2,GNAT2,NPR2,NPR3,NT5C
Melanocyte Development and Pigmentation Signaling	0.674	0.211836	0.0319		CREBBP,PIK3R4,SHC1
Hereditary Breast Cancer Signaling	0.674	0.211836	0.0286		CDK4,CREBBP,PHF10,PIK3R4
ErbB Signaling	0.674	0.211836	0.0319		FOS,PIK3R4,SHC1
Phenylalanine Degradation IV (Mammalian, via Side Chain)	0.674	0.211836	0.0714		GOT2
UVC-Induced MAPK Signaling	0.674	0.211836	0.0392		FOS,SMPD4
UVB-Induced MAPK Signaling	0.66	0.218776	0.0385		FOS,PIK3R4
Cardiac Hypertrophy Signaling	0.658	0.219786	0.025	0	ADRA2C,CREBBP,GNAT2,IRS1,MAP3K15,PIK3R4
TGF-β Signaling	0.658	0.219786	0.0312		CREBBP,FOS,FOXH1
ILK Signaling	0.656	0.2208	0.0262	-1.342	CREBBP,FOS,IRS1,MYH7,PIK3R4
Endocannabinoid Cancer Inhibition Pathway	0.654	0.22182	0.028	0	ATF3,CREBBP,PIK3R4,SMPD4
Superpathway of Citrulline Metabolism	0.648	0.224905	0.0667		GLS2
Choline Biosynthesis III	0.648	0.224905	0.0667		CEPT1
Salvage Pathways of Pyrimidine Ribonucleotides	0.648	0.224905	0.0309		CDK4,NME2,PCK1
Adenosine Nucleotides Degradation II	0.648	0.224905	0.0667		NT5C
UVA-Induced MAPK Signaling	0.64	0.229087	0.0306		FOS,PIK3R4,SMPD4
Vitamin-C Transport	0.623	0.238232	0.0625		TXNRD2
VEGF Signaling	0.623	0.238232	0.03		ELAVL1,PIK3R4,SHC1
Unfolded protein response	0.613	0.243781	0.0357		CEBPA,PPP1R15A
IL-8 Signaling	0.609	0.246037	0.0251	-0.447	CSTB,FOS,ICAM1,IKBKG,PIK3R4
SAPK/JNK Signaling	0.607	0.247172	0.0294		IRS1,PIK3R4,SHC1
Opioid Signaling Pathway	0.606	0.247742	0.024	-0.447	AP2B1,CACNB2,CREBBP,FOS,FOSB,PNOC
Phagosome Maturation	0.606	0.247742	0.0267		ATP6V1E1,CTSD,TUBA4A,TUBB2B
Chronic Myeloid Leukemia Signaling	0.599	0.251768	0.0291		CDK4,IKBKG,PIK3R4
Sumoylation Pathway	0.599	0.251768	0.0291		CEBPA,CREBBP,FOS
Colorectal Cancer Metastasis Signaling	0.592	0.255859	0.0237	0	AXIN1,FOS,MMP24,PIK3R4,STAT3,WNT8B
Role of Pattern Recognition Receptors in Recognition of Bacteria and Viruses	0.582	0.261818	0.026		DDX58,LEP,PIK3R4,RNASEL
Purine Nucleotides Degradation II (Aerobic)	0.578	0.264241	0.0556		NT5C
D-myo-inositol (1,3,4)-trisphosphate Biosynthesis	0.578	0.264241	0.0556		ITPKC
CNTF Signaling	0.57	0.269153	0.0333		PIK3R4,STAT3
Endometrial Cancer Signaling	0.57	0.269153	0.0333		AXIN1,PIK3R4
Telomerase Signaling	0.569	0.269774	0.028		IL2RA,PIK3R4,SHC1
CREB Signaling in Neurons	0.565	0.27227	0.0242		CACNB2,CREBBP,GNAT2,PIK3R4,SHC1
Regulation of eIF4 and p70S6K Signaling	0.564	0.272898	0.0255		EIF3G,IRS1,PIK3R4,SHC1
Induction of Apoptosis by HIV1	0.561	0.274789	0.0328		DFFB,IKBKG
Autophagy	0.561	0.274789	0.0328		CTSD,PIK3R4
GADD45 Signaling	0.559	0.276058	0.0526		CDK4
Pancreatic Adenocarcinoma Signaling	0.554	0.279254	0.0275		CDK4,PIK3R4,STAT3
Wnt/Ca+ pathway	0.551	0.28119	0.0323		AXIN1,CREBBP
Cardiomyocyte Differentiation via BMP Receptors	0.541	0.28774	0.05		MYH7
Granzyme A Signaling	0.541	0.28774	0.05		CREBBP
HIF1α Signaling	0.527	0.297167	0.0265		CREBBP,MMP24,PIK3R4
Myc Mediated Apoptosis Signaling	0.523	0.299916	0.0308		PIK3R4,SHC1
Tec Kinase Signaling	0.523	0.299916	0.0244		FOS,GNAT2,PIK3R4,STAT3
HMGB1 Signaling	0.517	0.304089	0.0242		FOS,ICAM1,LEP,PIK3R4
Endocannabinoid Developing Neuron Pathway	0.513	0.306902	0.0261		CREBBP,PIK3R4,STAT3
CXCR4 Signaling	0.507	0.311172	0.024		EGR1,FOS,GNAT2,PIK3R4
ErbB4 Signaling	0.496	0.319154	0.0294		PIK3R4,SHC1
Systemic Lupus Erythematosus In B Cell Signaling Pathway	0.495	0.31989	0.0218	0	CBL,FOS,LEP,PIK3R4,SHC1,STAT3
Superpathway of D-myo-inositol (1,4,5)-trisphosphate Metabolism	0.489	0.32434	0.0435		ITPKC
SPINK1 General Cancer Pathway	0.488	0.325087	0.029		PIK3R4,STAT3
CD28 Signaling in T Helper Cells	0.481	0.33037	0.025		FOS,IKBKG,PIK3R4
IL-22 Signaling	0.475	0.334965	0.0417		STAT3
Role of JAK1, JAK2 and TYK2 in Interferon Signaling	0.475	0.334965	0.0417		STAT3
TCA Cycle II (Eukaryotic)	0.475	0.334965	0.0417		IDH3G
ERK5 Signaling	0.465	0.342768	0.0278		CREBBP,FOS
IL-17A Signaling in Gastric Cells	0.461	0.345939	0.04		FOS
Role of JAK family kinases in IL-6-type Cytokine Signaling	0.461	0.345939	0.04		STAT3
Atherosclerosis Signaling	0.458	0.348337	0.0242		APOD,COL2A1,ICAM1
Caveolar-mediated Endocytosis Signaling	0.457	0.34914	0.0274		DNM2,FLOT1
T Helper Cell Differentiation	0.457	0.34914	0.0274		IL2RA,STAT3
Non-Small Cell Lung Cancer Signaling	0.457	0.34914	0.0274		CDK4,PIK3R4
NF-κB Signaling	0.447	0.357273	0.0223	0	CREBBP,IKBKG,PIK3R4,SIGIRR
PTEN Signaling	0.447	0.357273	0.0238		CBL,IKBKG,SHC1
Lipid Antigen Presentation by CD1	0.446	0.358096	0.0385		AP2B1
Antiproliferative Role of TOB in T Cell Signaling	0.446	0.358096	0.0385		PABPC4
Estrogen-mediated S-phase Entry	0.446	0.358096	0.0385		CDK4
NAD Salvage Pathway II	0.446	0.358096	0.0385		NT5C
Gluconeogenesis I	0.446	0.358096	0.0385		ME1
P2Y Purigenic Receptor Signaling Pathway	0.441	0.362243	0.0236		CREBBP,FOS,PIK3R4
Role of NFAT in Regulation of the Immune Response	0.438	0.364754	0.0221	0	FOS,GNAT2,IKBKG,PIK3R4
Huntington's Disease Signaling	0.432	0.369828	0.0211		CREBBP,CTSD,DNM2,PIK3R4,SHC1
p70S6K Signaling	0.431	0.370681	0.0233		IRS1,PIK3R4,SHC1
White Adipose Tissue Browning Pathway	0.431	0.370681	0.0233		CACNB2,CREBBP,LEP
Hepatic Cholestasis	0.425	0.375837	0.0217		CYP8B1,IKBKG,LEP,SLC10A1
Superpathway of Cholesterol Biosynthesis	0.421	0.379315	0.0357		FDFT1
Agrin Interactions at Neuromuscular Junction	0.42	0.380189	0.0256		AGRN,LAMB1
IL-7 Signaling Pathway	0.42	0.380189	0.0256		PIK3R4,SHC1
Endothelin-1 Signaling	0.416	0.383707	0.0215	0	FOS,GNAT2,PIK3R4,SHC1
PI3K/AKT Signaling	0.415	0.384592	0.0227		GYS1,IKBKG,SHC1
Role of p14/p19ARF in Tumor Suppression	0.409	0.389942	0.0345		PIK3R4
Adipogenesis pathway	0.405	0.39355	0.0224		CEBPA,FABP4,LEP
Neuroinflammation Signaling Pathway	0.403	0.395367	0.02	-0.816	BIRC7,CREBBP,FOS,ICAM1,IKBKG,PIK3R4
STAT3 Pathway	0.399	0.399025	0.0222		BMP6,IL2RA,STAT3
NF-κB Activation by Viruses	0.394	0.403645	0.0244		IKBKG,PIK3R4
PEDF Signaling	0.394	0.403645	0.0244		IKBKG,PIK3R4
4-1BB Signaling in T Lymphocytes	0.377	0.419759	0.0312		IKBKG
BMP signaling pathway	0.376	0.420727	0.0235		BMP6,CREBBP
Synaptogenesis Signaling Pathway	0.367	0.429536	0.0192	0	AP2B1,CREBBP,PIK3R4,SHC1,THBS3,THBS4
Aryl Hydrocarbon Receptor Signaling	0.362	0.43451	0.021		CDK4,CTSD,FOS
Breast Cancer Regulation by Stathmin1	0.36	0.436516	0.02		PIK3R4,SHC1,TUBA4A,TUBB2B
Cytotoxic T Lymphocyte-mediated Apoptosis of Target Cells	0.358	0.438531	0.0294		DFFB
Retinoate Biosynthesis I	0.358	0.438531	0.0294		SDR16C5
CTLA4 Signaling in Cytotoxic T Lymphocytes	0.353	0.443609	0.0225		AP2B1,PIK3R4
Regulation of IL-2 Expression in Activated and Anergic T Lymphocytes	0.353	0.443609	0.0225		FOS,IKBKG
Coagulation System	0.348	0.448745	0.0286		A2M
TWEAK Signaling	0.348	0.448745	0.0286		IKBKG
Prostate Cancer Signaling	0.341	0.456037	0.022		CREBBP,PIK3R4
Death Receptor Signaling	0.341	0.456037	0.022		DFFB,IKBKG
Thrombin Signaling	0.332	0.465586	0.0192		GATA2,GNAT2,PIK3R4,SHC1
CCR5 Signaling in Macrophages	0.326	0.472063	0.0213		CACNB2,FOS
Docosahexaenoic Acid (DHA) Signaling	0.322	0.476431	0.0263		PIK3R4
GABA Receptor Signaling	0.321	0.477529	0.0211		AP2B1,CACNB2
ATM Signaling	0.311	0.488652	0.0206		CBX1,CREBBP
Bladder Cancer Signaling	0.311	0.488652	0.0206		CDK4,MMP24
PAK Signaling	0.311	0.488652	0.0206		PIK3R4,SHC1
Systemic Lupus Erythematosus In T Cell Signaling Pathway	0.305	0.49545	0.018	0	CBL,CREBBP,FOS,LEP,PIK3R4,STAT3
Gαq Signaling	0.305	0.49545	0.0191		GYS1,IKBKG,PIK3R4
Apoptosis Signaling	0.302	0.498884	0.0202		DFFB,IKBKG
nNOS Signaling in Skeletal Muscle Cells	0.299	0.502343	0.0244		CACNB2
Triacylglycerol Biosynthesis	0.299	0.502343	0.0244		ELOVL6
eNOS Signaling	0.298	0.503501	0.0189		AQP3,DNM2,PIK3R4
Actin Cytoskeleton Signaling	0.296	0.505825	0.0183	0	IQGAP2,MYH7,PIK3R4,SHC1
Neuropathic Pain Signaling In Dorsal Horn Neurons	0.292	0.510505	0.0198		FOS,PIK3R4
MIF Regulation of Innate Immunity	0.292	0.510505	0.0238		FOS
Intrinsic Prothrombin Activation Pathway	0.292	0.510505	0.0238		COL2A1
Serotonin Receptor Signaling	0.285	0.5188	0.0233		SLC6A4
BAG2 Signaling Pathway	0.285	0.5188	0.0233		ANXA2
NER Pathway	0.283	0.521195	0.0194		COPS4,XAB2
Apelin Pancreas Signaling Pathway	0.278	0.52723	0.0227		PIK3R4
Role of IL-17F in Allergic Inflammatory Airway Diseases	0.272	0.534564	0.0222		CREBBP
PD-1, PD-L1 cancer immunotherapy pathway	0.271	0.535797	0.0189		IL2RA,PIK3R4
Cdc42 Signaling	0.27	0.537032	0.018		CLIP1,FOS,IQGAP2
Antioxidant Action of Vitamin C	0.267	0.540754	0.0187		IKBKG,TXNRD2
Role of Oct4 in Mammalian Embryonic Stem Cell Pluripotency	0.265	0.54325	0.0217		SPP1
Ephrin A Signaling	0.259	0.550808	0.0213		PIK3R4
Rac Signaling	0.251	0.561048	0.018		IQGAP2,PIK3R4
Wnt/β-catenin Signaling	0.251	0.561048	0.0173		AXIN1,CREBBP,WNT8B
T Cell Exhaustion Signaling Pathway	0.246	0.567545	0.0171		FOS,PIK3R4,STAT3
Primary Immunodeficiency Signaling	0.242	0.572796	0.02		IKBKG
Thyroid Cancer Signaling	0.237	0.579429	0.0196		SHC1
Sphingosine-1-phosphate Signaling	0.229	0.590201	0.0171		PIK3R4,SMPD4
Phototransduction Pathway	0.226	0.594292	0.0189		GNAT2
p38 MAPK Signaling	0.226	0.594292	0.0169		CREBBP,DUSP1
Role of IL-17A in Arthritis	0.221	0.601174	0.0185		PIK3R4
Transcriptional Regulatory Network in Embryonic Stem Cells	0.221	0.601174	0.0185		STAT3
Cell Cycle Control of Chromosomal Replication	0.211	0.615177	0.0179		CDK4
Glutamate Receptor Signaling	0.207	0.620869	0.0175		SLC38A1
MSP-RON Signaling Pathway	0.202	0.628058	0.0172		PIK3R4
Protein Kinase A Signaling	0	1	0.015	-1.342	AKAP17A,CDC26,CREBBP,DUSP1,GYS1,PPP1R1B
Cardiac Hypertrophy Signaling (Enhanced)	0	1	0.0165	-0.378	ADRA2C,IKBKG,IL2RA,LEP,MAP3K15,PIK3R4,STAT3,WNT8B
Natural Killer Cell Signaling	0	1	0.0168		PIK3R4,SHC1
Neuregulin Signaling	0	1	0.0104		SHC1
Leukocyte Extravasation Signaling	0	1	0.0152		ICAM1,MMP24,PIK3R4
Synaptic Long Term Potentiation	0	1	0.00775		CREBBP
Amyotrophic Lateral Sclerosis Signaling	0	1	0.0103		PIK3R4
Fc Epsilon RI Signaling	0	1	0.00855		PIK3R4
LPS/IL-1 Mediated Inhibition of RXR Function	0	1	0.0134		ACOX1,FABP4,SLC10A1
PXR/RXR Activation	0	1	0.0154		SCD
Role of BRCA1 in DNA Damage Response	0	1	0.0125		PHF10
α-Adrenergic Signaling	0	1	0.0105		GYS1
Fcγ Receptor-mediated Phagocytosis in Macrophages and Monocytes	0	1	0.0106		CBL
IL-17 Signaling	0	1	0.0125		PIK3R4
fMLP Signaling in Neutrophils	0	1	0.00862		PIK3R4
IL-15 Production	0	1	0.0165		AATK,TIE1
CCR3 Signaling in Eosinophils	0	1	0.00806		PIK3R4
Reelin Signaling in Neurons	0	1	0.0128		PIK3R4
Cellular Effects of Sildenafil (Viagra)	0	1	0.0153		MYH7,PABPC4
Mitotic Roles of Polo-Like Kinase	0	1	0.0152		CDC26
Cholecystokinin/Gastrin-mediated Signaling	0	1	0.0168		FOS,SHC1
Type I Diabetes Mellitus Signaling	0	1	0.00901		IKBKG
Gα12/13 Signaling	0	1	0.0154		IKBKG,PIK3R4
mTOR Signaling	0	1	0.0143		EIF3G,IRS1,PIK3R4
Systemic Lupus Erythematosus Signaling	0	1	0.013		CBL,FOS,PIK3R4
FAK Signaling	0	1	0.0105		PIK3R4
RhoA Signaling	0	1	0.00813		PLEKHG5
Phospholipase C Signaling	0	1	0.00778		CREBBP,SHC1
HER-2 Signaling in Breast Cancer	0	1	0.0119		PIK3R4
Altered T Cell and B Cell Signaling in Rheumatoid Arthritis	0	1	0.0111		SPP1
Role of NFAT in Cardiac Hypertrophy	0	1	0.014		CACNB2,PIK3R4,SHC1
Glioma Invasiveness Signaling	0	1	0.0135		PIK3R4
Neuroprotective Role of THOP1 in Alzheimer's Disease	0	1	0.00862		PNOC
Role of PI3K/AKT Signaling in the Pathogenesis of Influenza	0	1	0.0156		PIK3R4
Cyclins and Cell Cycle Regulation	0	1	0.0123		CDK4
Role of Tissue Factor in Cancer	0	1	0.0167		EGR1,PIK3R4
Dopamine-DARPP32 Feedback in cAMP Signaling	0	1	0.0123		CREBBP,PPP1R1B
Paxillin Signaling	0	1	0.00917		PIK3R4
Signaling by Rho Family GTPases	0	1	0.0165		CLIP1,FOS,GNAT2,PIK3R4
RhoGDI Signaling	0	1	0.0111		CREBBP,GNAT2
Netrin Signaling	0	1	0.0154		CACNB2
Pyridoxal 5'-phosphate Salvage Pathway	0	1	0.0154		CDK4
Gαs Signaling	0	1	0.00935		CREBBP
Regulation of Cellular Mechanics by Calpain Protease	0	1	0.0152		CDK4
Agranulocyte Adhesion and Diapedesis	0	1	0.0156		ICAM1,MMP24,MYH7
Granulocyte Adhesion and Diapedesis	0	1	0.0112		ICAM1,MMP24
Sperm Motility	0	1	0.00905		AATK,TIE1
PCP pathway	0	1	0.0164		WNT8B
Cell Cycle: G1/S Checkpoint Regulation	0	1	0.0149		CDK4
Nitric Oxide Signaling in the Cardiovascular System	0	1	0.0101		PIK3R4
Cardiac β-adrenergic Signaling	0	1	0.00714		AKAP17A
Xenobiotic Metabolism Signaling	0	1	0.0105		CREBBP,MAP3K15,PIK3R4
Chemokine Signaling	0	1	0.0125		FOS
Integrin Signaling	0	1	0.00935		PIK3R4,SHC1
Dopamine Receptor Signaling	0	1	0.013		PPP1R1B
Hypoxia Signaling in the Cardiovascular System	0	1	0.0135		CREBBP
GPCR-Mediated Nutrient Sensing in Enteroendocrine Cells	0	1	0.00893		CACNB2
Gustation Pathway	0	1	0.0131		CACNB2,TAS2R39
Phagosome Formation	0	1	0.008		PIK3R4
Macropinocytosis Signaling	0	1	0.0132		PIK3R4
Th17 Activation Pathway	0	1	0.011		STAT3
Endocannabinoid Neuronal Synapse Pathway	0	1	0.00781		CACNB2
Apelin Cardiomyocyte Signaling Pathway	0	1	0.0101		PIK3R4
Calcium Signaling	0	1	0.0146		CACNB2,CREBBP,MYH7
