# Supplementary material for: Comparative Transcriptomic Analysis of Subcutaneous Adipose Tissue from Local Pig Breeds
Source: Genes (Basel). 2020 Apr 15;11(4):422. doi: 10.3390/genes11040422 (PMC7231169; doi:10.3390/genes11040422)
Supplement: Supplementary file 1 [file genes-11-00422-s001.zip › Supplementary Table 5_Predicted upstream regulators for the set of diferentially expressed genes.xlsx]

## Sheet: Sheet1
Predicted upstream regulators for the set of diferentially expressed genes
Upstream Regulator	Expr Log Ratio	Molecule Type	Predicted Activation State (AL)	Activation z-score	p-value of overlap	Target Molecules in Dataset
MFSD2A		transporter	Inhibited	-2	0.000485	FASN,FDFT1,HK2,SCD
Hsp27		group	Inhibited	-2	0.00291	FOS,GDF9,PPP1R1B,STAT3
Ccl2		cytokine	Inhibited	-2	0.0112	FABP4,KLF4,LEP,TIE1
GLI3		transcription regulator	Inhibited	-2	0.0184	DUSP1,EGR1,FOSB,KLF2
IRF2		transcription regulator	Inhibited	-2	0.112	CA12,HK2,ID1,KLF4
SIRT3		enzyme	Inhibited	-2.03	3.92e-06	MT-ATP6,MT-CYB,MT-ND4,MT-ND4L,MYH7,SCD,TFRC
ERK		group	Inhibited	-2.053	0.015	DUSP1,EGR1,FABP4,FOS,GDF9,ICAM1,IRS1
INSIG2		other	Inhibited	-2.183	3.74e-06	ACLY,ELOVL6,FASN,FDFT1,SCD
GNAS		enzyme	Inhibited	-2.186	0.000577	CEBPA,FASN,FOS,GDF9,LEP
MYD88		other	Inhibited	-2.2	0.359	ATP6V1E1,DLL4,DUSP1,EGR1,ICAM1
FOXO1		transcription regulator	Inhibited	-2.202	4e-05	ACLY,EGR1,ELOVL6,FABP4,FASN,FOS,FOSB,GATA2,IRS1,KLF2,KLF4,LEP,ME1,PCK1,SCD,TIE1,TKT
MAP4K4		kinase	Inhibited	-2.213	0.051	ACLY,CEBPA,FASN,GYS1,SCD
MEF2C		transcription regulator	Inhibited	-2.219	0.000346	ATF3,COL2A1,FOS,FOSB,KLF2,MYH7
FOXL2		transcription regulator	Inhibited	-2.224	0.00362	ATF3,FOS,GDF9,ICAM1,PPP1R15A
TNF		cytokine	Inhibited	-2.294	0.049	ATF3,CEBPA,COL2A1,CRYAB,DCHS1,DUSP1,EGR1,ELAVL1,FABP4,FOS,HK2,ICAM1,ID1,IRS1,KLF6,LEP,MT-CYB,PPP1R15A,SLC10A1,TCIM,TFRC,YY1
PDGF BB		complex	Inhibited	-2.365	0.000175	ATF3,BMP6,DUSP1,EGR1,FOS,FOSB,GEM,KLF6,PPP1R15A
INSIG1		other	Inhibited	-2.394	0.00558	ACLY,ELOVL6,FABP4,FASN,FDFT1,SCD
RELA		transcription regulator	Inhibited	-2.418	0.323	DUSP1,EGR1,FOS,FOSB,ICAM1,MT-CYB
PRKCD		kinase	Inhibited	-2.449	0.062	CAMSAP1,GEM,ICAM1,KLF6,PPP1R15A,STAT3
CREB1		transcription regulator	Inhibited	-2.768	0.00213	ATF3,CSRNP1,EGR1,FOS,FOSB,IL2RA,KLF4,PER1,PPP1R15A
ALKBH1		enzyme	Activated	2	5.61e-06	MT-ATP6,MT-CYB,MT-ND4,MT-ND4L
NSUN3		enzyme	Activated	2	5.61e-06	MT-ATP6,MT-CYB,MT-ND4,MT-ND4L
DAP3		other	Activated	2	5.36e-05	MT-ATP6,MT-CYB,MT-ND4,MT-ND4L
EPCAM		other	Activated	2	7.4e-05	ATF3,EGR1,FOS,ID1
TIMP3		other	Activated	2	0.00726	CREBBP,FOS,KLF4,STAT3
NFE2L2		transcription regulator	Activated	2.108	0.0023	ATF3,CEBPA,CTSD,EIF3G,FABP4,GSS,ICAM1,IKBKG,ME1,SHC1,SLC10A1,SLC38A1,TALDO1,THRSP,TKT
ADIPOQ		other	Activated	2.114	0.000134	ACLY,CEBPA,EGR1,FABP4,FASN,LEP,PCK1,SCD,STAT3
TP63		transcription regulator	Activated	2.16	0.223	CEBPA,CTSD,DNM2,FASN,GLS2,HK2,KLF6
NR1D1		ligand-dependent nuclear receptor	Activated	2.213	0.000197	ACLY,EGR1,FASN,FOS,ME1
IDH1		enzyme	Activated	2.236	1.64e-05	EGR1,FABP4,FASN,GLS2,LEP,PCK1,PPP1R15A
ATP7B		transporter	Activated	2.236	0.000512	ACLY,ELOVL6,FASN,FDFT1,THRSP
CNR1		G-protein coupled receptor	Activated	2.236	0.075	FASN,LEP,NME2,SLC35B2,STAT3
SCAP		other	Activated	2.395	6.8e-05	ACLY,ATF3,ELOVL6,FASN,FDFT1,ID1,SCD,THRSP
MED1		transcription regulator	Activated	2.415	0.00687	ACLY,CDK4,CEBPA,FABP4,FASN,KLF4,MYH7
SREBF2		transcription regulator	Activated	2.429	0.000855	ACLY,ELOVL6,FASN,FDFT1,SCD,THRSP
PPARG		ligand-dependent nuclear receptor	Activated	2.742	2.72e-05	ACLY,ACOT8,ACOX1,CEBPA,ELOVL6,FABP4,FASN,GATA2,HK2,ICAM1,IL2RA,IRS1,KLF6,LEP,MYH7,PCK1,SCD,SORBS1,SPP1,TKT
Ncoa6		transcription regulator			2.54e-05	FABP4,FASN,FOS,SCD
ACACA		enzyme			4.86e-05	ACLY,ELOVL6,FASN
MT-TE		other			0.000166	MT-ATP6,MT-CYB,MT-ND4
CTF1		cytokine			0.000166	FASN,IRS1,LEP
miR-217-5p (and other miRNAs w/seed ACUGCAU)		mature microRNA			0.000262	ACOX1,FASN,SCD
MSK1/2		group			0.000293	DUSP1,FOS
ZNF143		transcription regulator			0.000388	CEBPA,TALDO1,TCP1
SELENOS		other			0.000547	CEBPA,FABP4,FASN
KLB		enzyme			0.000547	CYP8B1,EGR1,FOS
PARP2		enzyme			0.000547	FABP4,FASN,LEP
KRIT1		other			0.000547	DLL4,KLF2,KLF4
FLT1		kinase			0.000547	COL2A1,DLL4,ICAM1
Sik1		kinase			0.000547	DUSP1,FASN,THRSP
ARRB1		other			0.000579	EGR1,FABP4,FASN,SPP1
Sos		group			0.000699	ACOX1,AQP3,CLIP1,CREBBP,DEDD,ELOVL6,FABP4,FOS,KLF6,PXK,SCD
HDAC9		transcription regulator			0.000742	CEBPA,KLF2,MYH7
RPS6KA4		kinase			0.000742	DUSP1,FOS,IL2RA
Histone h3		group			0.000763	ADGRB1,CDK4,CEBPA,EGR1,FABP4,FASN,FOS,GATA2,ICAM1,ID1,PIGZ,RBM39,SBF1,SCD,SHANK3,SLC16A6,SPP1,WNT8B
ADRA1		group			0.000868	EGR1,FOS
SHP		group			0.000868	EGR1,PCK1
INTS11	-1297	other			0.000868	EGR1,FOSB
ELOVL2		enzyme			0.000868	FASN,SCD
UBA6		enzyme			0.000868	SHANK3,UBE3A
ASPN		other			0.000868	ACAN,COL2A1
ERN2		kinase			0.000868	ICAM1,MTHFR
THRSP	1495	other			0.000868	ACLY,THRSP
GFRA2		transmembrane receptor			0.000868	EGR1,FOSB
SLC27A1		transporter			0.000868	CEBPA,MYH7
PMCH		other			0.000868	LEP,SCD
FLI1		transcription regulator			0.0009	ADGRG1,EGR1,IL2RA,IMP4,TCP1
MBTPS1		peptidase			0.000977	FASN,FDFT1,SCD
GCGR		G-protein coupled receptor			0.000977	DUSP1,LEP,SLC6A4
CRY2		enzyme			0.000977	FOS,PCK1,PER1
LPIN1		phosphatase			0.00125	CEBPA,FABP4,FASN,SCD
IRAK4		kinase			0.00146	ATF3,CSRNP1,EGR1,FOS,FOSB,GEM
OMA1		peptidase			0.00158	FASN,LEP,SCD
ELOVL5		enzyme			0.00158	ELOVL6,FASN,SCD
MLX		transcription regulator			0.00158	ELOVL6,SCD,THRSP
DRD3		G-protein coupled receptor			0.00172	FOS,LEP
CCDC3		other			0.00172	FASN,LEP
TMPRSS6		peptidase			0.00172	BMP6,ID1
ENPP1		enzyme			0.00172	LEP,SPP1
Irs3		other			0.00172	EGR1,LEP
ANKH		transporter			0.00172	COL2A1,SPP1
P2RY1		G-protein coupled receptor			0.00172	FOS,LEP
CCKAR		G-protein coupled receptor			0.00172	EGR1,LEP
F2RL3		G-protein coupled receptor			0.00172	EGR1,FOS
RAB7A		enzyme			0.00172	EGR1,FOS
CD24		other			0.00187	ATF3,EMP3,ICAM1,PHF10,PPP1R15A,TMEM135,TTC3
SMYD1		transcription regulator			0.00193	GOT2,HK2,IDH3G,OXCT1,TKT
NCOR1		transcription regulator			0.00208	CEBPA,FASN,ME1,THRSP
HDAC3		transcription regulator			0.00221	ELOVL6,FASN,ICAM1,ME1,SCD,SPP1
MAPT		other			0.00231	ARL11,ATP6V1E1,CKB,CTSD,FOS,GEM,GOT2,HSPE1,TPT1,TUBA4A,TUBB2B,VDAC1
IFNL3		cytokine			0.00236	DDX58,IL2RA,RNASEL
MC4R		G-protein coupled receptor			0.00236	FASN,FOS,LEP
ADRB3		G-protein coupled receptor			0.00236	EGR1,FOS,LEP
EP300		transcription regulator			0.00282	CA12,CBL,CEBPA,CKB,FABP4,FASN,FOS,ID1,IL2RA,PCK1,RNASEL,TM2D2,WNT8B
LGALS12		other			0.00283	CEBPA,LEP
FA2H		enzyme			0.00283	FASN,SCD
sGC		complex			0.00283	EGR1,FOS
KIDINS220		transcription regulator			0.00283	EGR1,FOS
PLIN2		other			0.00283	LEP,PCK1
USP37		peptidase			0.00283	CEBPA,ZBTB16
XPA		other			0.00283	FOS,KIN
ELK3		transcription regulator			0.00283	EGR1,FOS
HAVCR1		other			0.00283	CDK4,IL2RA
Cxcl3		cytokine			0.00283	CEBPA,FABP4
ALDH1A1		enzyme			0.00283	FABP4,FASN,PCK1
UCP2		transporter			0.00283	FASN,HK2,SCD
IAPP		other			0.00283	FDFT1,FOS,STAT3
GDNF		growth factor			0.00283	EGR1,FOSB,PPP1R1B
RPS6KA5		kinase			0.00283	DUSP1,FOS,IL2RA
USF1		transcription regulator			0.0029	CDK4,CEBPA,DUSP1,FASN,SPP1
NSD2		enzyme			0.00324	FOS,GLS2,RAB23,STAT3
LYL1	-1841	transcription regulator			0.00336	ADGRG1,EGR1,ID1
FMO3		enzyme			0.00336	ELOVL6,FASN,SCD
NPC1		transporter			0.00361	CTSD,CYP8B1,EGR1,KLF4,SCD,STAT3
mir-135		microRNA			0.00394	KLF4,SLC6A4,SPP1
GH1		growth factor			0.00395	ATF3,EGR1,IGFALS,TKT
SBDS		other			0.00404	EGR1,FBXL16,FOS,ID1,PPP1R15A,SPP1
EPAS1		transcription regulator			0.00406	ACLY,CEBPA,CKB,FABP4,FASN,FOS,LEP,LOXL2
LDLR		transporter			0.0041	ACLY,CEBPA,DUSP1,EGR1,ELOVL6,FASN,ICAM1,PPP1R15A,SCD,SPP1
L-type Calcium Channel		complex			0.00419	EGR1,FOS
FTO		enzyme			0.00419	LEP,MYH7
ARID5A		transcription regulator			0.00419	COL2A1,STAT3
HJV		other			0.00419	BMP6,ID1
Ins1		other			0.00419	CEBPA,PCK1
AKR1B1		enzyme			0.00419	ACOX1,FABP4
CA9		enzyme			0.00419	CA12,COL2A1
PPP1CA		phosphatase			0.00419	NUMA1,SPP1
farnesyl transferase		complex			0.00419	CRYAB,KLF6
OBP2B		transporter			0.00419	FASN,SCD
SP3		transcription regulator			0.00423	ATF3,CEBPA,COL2A1,DUSP1,EGR1,KLF4,MYH7,STAT3
RNA polymerase II		complex			0.00431	CA12,CEBPA,CYP8B1,FABP4,FOS,ICAM1,ID1,IL2RA,PCK1,SORBS1,SPP1
OSMR		transmembrane receptor			0.00447	FASN,FOS,SBNO2,SCD,STAT3
CYB5R4		enzyme			0.00458	ATF3,FASN,SCD
BMPR2		kinase			0.00458	ICAM1,ID1,SPP1
APP		other			0.0049	ARL11,ATP6V1E1,BMP6,CKB,CTSD,FOS,GOT2,HSPE1,MT-ATP6,MT-CYB,MT-ND4,TPT1,TUBA4A,TUBB2B,VDAC1
SOD1		enzyme			0.00496	CKB,CREBBP,CRYAB,CYB561,CYP8B1,FOS,MT-ND4,SHISA7,SPP1,TFRC
BSCL2		other			0.00511	AATK,CEBPA,FABP4,LEP,THRSP
ACSS2		enzyme			0.00527	ACOX1,FASN,SCD
REN		peptidase			0.00527	FOS,ICAM1,MYH7
FGF7		growth factor			0.00527	CEBPA,FASN,SCD
PRCP		peptidase			0.0058	KLF2,KLF4
FNIP1		other			0.0058	MYH7,ZBTB16
AGR2		other			0.0058	EGR1,FOS
DAB2		other			0.0058	AXIN1,FOS
RLN1		other			0.0058	AQP3,MYH7
ACLY	1853	enzyme			0.0058	FASN,SCD
G3BP1		enzyme			0.0058	DDX58,SPP1
AFP		transporter			0.0058	EGR1,FOS
DBI		other			0.0058	ELOVL6,FASN
KLKB1		peptidase			0.0058	ICAM1,KLF4
STAT5a/b		group			0.00581	DUSP1,IGFALS,IL2RA,PCK1,SLC10A1
IPMK		kinase			0.00603	FOS,FOSB,PER1
CRH		cytokine			0.00603	FOS,IL2RA,LEP
TGFB3		growth factor			0.00603	ACAN,COL2A1,SCD
EIF2AK3		kinase			0.00649	ATF3,EGR1,KLF4,MTHFR,PPP1R15A,RNASEL
ADRA1B		G-protein coupled receptor			0.0067	DUSP1,EGR1,FOS,LEP
mir-33		microRNA			0.00684	CEBPA,FABP4,FRS2
p70 S6k		group			0.00765	FASN,SCD
MEDAG		other			0.00765	ACOX1,FASN
MEMO1		other			0.00765	CTSD,FOS
MED14		transcription regulator			0.00765	DUSP1,FABP4
GAL3ST1		enzyme			0.00765	GLS2,PCK1
PER2		transcription regulator			0.00765	LEP,PER1
PTGER1		G-protein coupled receptor			0.00765	FOS,ICAM1
CCDC80		other			0.00765	CEBPA,LEP
PRLR		transmembrane receptor			0.00772	A2M,FABP4,LEP
AZGP1		transporter			0.00772	EGR1,GYS1,HK2
PTK2		kinase			0.00784	FOS,IRS1,MYH7,SPP1
ADRA1D		G-protein coupled receptor			0.00784	DUSP1,EGR1,FOS,STAT3
ONECUT1		transcription regulator			0.00867	CEBPA,FASN,SCD
PRKAR2B		kinase			0.00867	EGR1,FOS,LEP
APEX1		enzyme			0.00867	EGR1,FOS,FOSB
THBS4	2270	other			0.00867	COL2A1,ICAM1,MMP24
HDAC5		transcription regulator			0.0091	HK2,KLF2,KLF6,SCD
ADRA1A		G-protein coupled receptor			0.0091	DUSP1,EGR1,FOS,STAT3
KIT		transmembrane receptor			0.0093	BIRC7,ICAM1,IL2RA,SPP1,STAT3
GNAQ		enzyme			0.00944	ATF3,EGR1,FOS,HK2,MYH7,NPR3
Pkg		group			0.00973	EGR1,FOS
Nos		group			0.00973	EGR1,FOS
SOX5		transcription regulator			0.00973	BMP6,COL2A1
DUSP4		phosphatase			0.00973	DUSP1,PCK1
GAL		other			0.00973	FOS,LEP
STK25		kinase			0.00973	ACOX1,FASN
Mup1 (includes others)		other			0.00973	FASN,SCD
MCAM		other			0.00973	ATF3,ID1
PPP5C		phosphatase			0.00973	DUSP1,FABP4
UCHL3		peptidase			0.00973	FABP4,FASN
SIRT6		enzyme			0.00978	ELOVL6,FASN,PCK1,SCD
CDK4	0,710	kinase			0.0102	AQP3,CDK4,ELAVL1,ELN,MTMR1,RNF170,TMEM204
EIF4EBP1		translation regulator			0.0107	CEBPA,EGR1,LEP
TGFB2		growth factor			0.0107	EGR1,FOS,SCD
HMGN1		transcription regulator			0.0119	EGFL7,FOS,FOSB
EPHB1		kinase			0.012	EGR1,FOS
hemoglobin		complex			0.012	ME1,TFRC
ACVR2A		kinase			0.012	ICAM1,ID1
PDGFA		growth factor			0.012	EGR1,ELN
PTCSC3		other			0.012	AXIN1,STAT3
VLDLR		transporter			0.012	FOS,STAT3
HSPG2		enzyme			0.012	ACAN,COL2A1
TDGF1		growth factor			0.012	MYH7,STAT3
NTRK2		kinase			0.0128	CDK4,EGR1,FOS,SPP1
CHADL		other			0.0131	COL2A1,CRYAB,KLF2
CXCR4		G-protein coupled receptor			0.0131	EGR1,ID1,ZBTB16
SOST		other			0.0131	CEBPA,FABP4,FASN
ZBTB7B		transcription regulator			0.0131	COL2A1,IL2RA,KLF4
RUNX1		transcription regulator			0.0132	ADGRG1,CEBPA,CYB561,GATA2,SPP1,STAT3
NFATC3		transcription regulator			0.0144	ATF3,FOS,FOSB
FFAR4		G-protein coupled receptor			0.0145	IRS1,LEP
OIP5-AS1		other			0.0145	CDK4,CEBPA
KISS1		other			0.0145	EGR1,FOS
IL2RB		transmembrane receptor			0.0145	FOS,IL2RA
DOK1		kinase			0.0145	IL2RA,LEP
JMJD1C		enzyme			0.0145	EGR1,ID1
NDFIP1		other			0.0145	CBL,IL2RA
IFT88		other			0.0157	ACLY,CEBPA,FABP4
A2M	3521	transporter			0.0171	ACLY,FASN,PPP1R15A
F2		peptidase			0.0171	EGR1,FOS,ICAM1
PPP3R1		phosphatase			0.0171	CACNB2,MYH7,SCD
G protein alpha		group			0.0171	FOS
CLN8		other			0.0171	CTSD
ASB9		transcription regulator			0.0171	CKB
IGF2BP2		translation regulator			0.0171	ELOVL6
ZNF76		transcription regulator			0.0171	TCP1
FXN		kinase			0.0171	ACLY
TTL		enzyme			0.0171	CLIP1
BPI		transporter			0.0171	ICAM1
TMEM184A		other			0.0171	DUSP1
RAI1	0,825	other			0.0171	LEP
MYADM	-1301	other			0.0171	ICAM1
Shc		group			0.0171	FOS
MKKS		other			0.0171	LEP
FGF14		growth factor			0.0171	FOS
CTU1		other			0.0171	DEK
TRPM3		ion channel			0.0171	EGR1
PTGR2		enzyme			0.0171	FABP4
PNRC2		other			0.0171	LEP
UBXN2B		other			0.0171	NUMA1
Sapk		group			0.0171	FOS
PTPase		group			0.0171	IRS1
LOXL1		enzyme			0.0171	ELN
UCP3		transporter			0.0171	LEP
NTS		other			0.0171	FOS
RHEB		enzyme			0.0171	IRS1
SLC52A1		transporter			0.0171	ICAM1
mir-675		microRNA			0.0171	COL2A1
miR-690 (miRNAs w/seed AAGGCUA)		mature microRNA			0.0171	CEBPA
Mir690		microRNA			0.0171	CEBPA
mir-1301		microRNA			0.0171	KLF6
DKK2		other			0.0171	SPP1
TIMELESS		other			0.0171	PER1
NPVF		other			0.0171	FOS
SCN1B		ion channel			0.0171	FOS
SCN7A		ion channel			0.0171	FOS
AP2A1		transporter			0.0171	TALDO1
GRB14		other			0.0171	IRS1
TRPC6		ion channel			0.0171	MYH7
POU4F3		transcription regulator			0.0171	FOS
SLC1A5		transporter			0.0171	SLC38A1
ACSS1		enzyme			0.0171	LEP
A130040M12Rik		other			0.0171	RAB23
GNG3		enzyme			0.0171	LEP
RAB5B		enzyme			0.0171	FOS
TKT	0,855	enzyme			0.0171	LEP
IFITM3		other			0.0171	SPP1
Bhlhe41		transcription regulator			0.0171	PER1
Flt1		kinase			0.0171	ATF3
ERFE		other			0.0172	FABP4,ID1
LAMTOR1		other			0.0172	FASN,SCD
FOXG1		transcription regulator			0.0172	PCK1,WNT8B
GNB3		enzyme			0.0172	GNAT2,PCP2
NTRK1		kinase			0.0172	EGR1,FOS
ACVR1C		kinase			0.0172	FOS,KLF4
RGCC		other			0.0172	FASN,SCD
UGCG		enzyme			0.0172	GLS2,PCK1
PPP3CA		phosphatase			0.0172	CDK4,SPP1
Calcineurin protein(s)		complex			0.0186	EGR1,FOS,MYH7
SCARB1		transporter			0.0186	APOD,FASN,SPP1
APOB		transporter			0.0186	FABP4,FASN,SCD
FLCN		other			0.0201	CKB,MT-ATP6,MT-CYB
SOX9		transcription regulator			0.0201	CDK4,COL2A1,DLL4
GAPDH		enzyme			0.0201	DUSP1,GEM,SPP1
FH		enzyme			0.0201	APOD,TKT
Retnla		other			0.0201	LEP,MYH7
RBBP7		transcription regulator			0.0201	GATA2,LYL1
PMP22		other			0.0201	EMP3,FLOT1
FABP2		transporter			0.0201	FASN,LEP
ATP2A2		transporter			0.0201	FASN,SCD
TACR1		G-protein coupled receptor			0.0201	FOS,LEP
DGAT1		enzyme			0.0201	ACOX1,LEP
RARRES2		transmembrane receptor			0.0201	FASN,LEP
NRTN		growth factor			0.0201	EGR1,FOSB
ENPP2		enzyme			0.0201	FABP4,LEP
MAX		transcription regulator			0.0206	AEBP2,CDK4,KLF6,YY1
Mapk		group			0.0218	FOS,IRS1,PER1
NME1		kinase			0.0218	CDK4,CTSD,GEMIN5
HDL		complex			0.0232	ATF3,KLF2
IDH2		enzyme			0.0232	CEBPA,EGR1
COL9A1		other			0.0232	COL2A1,THBS4
ACVR1		kinase			0.0232	ICAM1,ID1
PCK1	-1959	kinase			0.0232	ACOX1,PCK1
GAS5		other			0.0232	CDK4,KLF2
NFIX		transcription regulator			0.0232	CLEC3B,FABP4
GABBR1		G-protein coupled receptor			0.0232	COL2A1,SPP1
ITPR1		ion channel			0.0232	FOS,PCK1
HDC		enzyme			0.0232	FOS,LEP
VDR		transcription regulator			0.0237	ACOX1,HK2,ICAM1,LEP,SPP1
HDL-cholesterol		complex			0.0252	EGR1,FDFT1,TRIM66
NFATC4		transcription regulator			0.0265	MYH7,SPP1
EHHADH		enzyme			0.0265	ACOX1,FASN
SMARCD3		transcription regulator			0.0265	ACAN,COL2A1
EPHX2		enzyme			0.0265	DLL4,ICAM1
CRYAB	1457	other			0.0265	ACAN,COL2A1
KDR		kinase			0.0265	ANXA2,DLL4
ACKR3		G-protein coupled receptor			0.0265	CDK4,ELN
PLIN1		other			0.0265	FASN,LEP
PKM		kinase			0.027	ACLY,MT-ATP6,STAT3
miR-29b-3p (and other miRNAs w/seed AGCACCA)		mature microRNA			0.0289	KLF4,LOXL2,NASP
HSPA5		enzyme			0.0289	ACLY,FASN,SCD
TYROBP		transmembrane receptor			0.0289	FKBP15,HLX,SPP1
Cdc42		enzyme			0.0289	CEBPA,CTSD,GATA2
KCNE3		ion channel			0.0292	CSRNP1,FOSB,KLF4,PER1
DPH5		enzyme			0.03	CREBBP,STAT3
miR-92a-3p (and other miRNAs w/seed AUUGCAC)		mature microRNA			0.03	CEBPA,KLF4
NPY1R		G-protein coupled receptor			0.03	FOS,LEP
FABP5		transporter			0.03	FABP4,LEP
PCYT2		enzyme			0.03	FASN,SCD
FOXC2		transcription regulator			0.0309	CEBPA,FABP4,IRS1
NCOR2		transcription regulator			0.0329	FOS,KLF2,LEP
KLF15		transcription regulator			0.0329	ACOX1,FASN,SCD
TLR7/8		group			0.0329	DNAAF1,GEM,PPP1R15A
NGFR		transmembrane receptor			0.0336	A2M,FOS
HFE		transmembrane receptor			0.0336	BMP6,TFRC
ZBTB7A		transcription regulator			0.0336	DLL4,IL2RA
PER1	-1066	transcription regulator			0.0336	LEP,PER1
ACVRL1		kinase			0.0336	ICAM1,ID1
BMPR1B		kinase			0.0336	COL2A1,ID1
CCND3		kinase			0.0336	CEBPA,FABP4
SIN3B		transcription regulator			0.0336	CDK4,KLF6
RPS6KA3		kinase			0.0336	FOS,LEP
RAPGEF3		other			0.0336	LEP,SPP1
EMD		other			0.0336	EGR1,PPL
CYP7A1		enzyme			0.0336	FASN,FDFT1
SCP2		transporter			0.0336	ACOX1,PCK1
Erm		group			0.034	ICAM1
MRAP2		other			0.034	LEP
SLC27A4		transporter			0.034	CEBPA
PIEZO1		ion channel			0.034	IL2RA
SOCS7		other			0.034	IRS1
Gpcr		group			0.034	FOS
NIPBL		transcription regulator			0.034	KLF4
RETSAT		enzyme			0.034	FABP4
HSH2D		other			0.034	IL2RA
ANO6		ion channel			0.034	IL2RA
C1QL4		other			0.034	CEBPA
potassium channel		group			0.034	FOS
METTL8		enzyme			0.034	CEBPA
C1QL3		other			0.034	PCK1
HSD17B13		enzyme			0.034	FASN
GATM		enzyme			0.034	LEP
CTDSPL2		phosphatase			0.034	ID1
MRGPRX1		G-protein coupled receptor			0.034	EGR1
SLURP1		cytokine			0.034	LEP
RYR3		ion channel			0.034	ATF3
TNKS2		enzyme			0.034	AXIN1
LFNG		enzyme			0.034	IL2RA
GLRX3		enzyme			0.034	TFRC
PYY		other			0.034	LEP
MAPK8IP2		other			0.034	FOS
NTF4		growth factor			0.034	FOS
PKIA		other			0.034	PCK1
PRLH		cytokine			0.034	LEP
AGRP		other			0.034	LEP
SLC4A2		transporter			0.034	IL2RA
ELP3		enzyme			0.034	DEK
mir-196		microRNA			0.034	FOS
miR-1195 (miRNAs w/seed GAGUUCG)		mature microRNA			0.034	STAT3
miR-126a-3p (and other miRNAs w/seed CGUACCG)		mature microRNA			0.034	IRS1
PLSCR3		enzyme			0.034	LEP
NEIL1		enzyme			0.034	LEP
NUBP1		other			0.034	TFRC
RSC1A1		other			0.034	LEP
PER3		other			0.034	FABP4
H19		other			0.034	COL2A1
GAD1		enzyme			0.034	FOS
GCNT1		enzyme			0.034	FOS
GABRG2		ion channel			0.034	FOS
RNF139		enzyme			0.034	FDFT1
PDE10A		enzyme			0.034	LEP
RFNG		enzyme			0.034	IL2RA
ALPL		phosphatase			0.034	SPP1
RAMP3		transporter			0.034	FOS
TNNT2		other			0.034	MYH7
TH		enzyme			0.034	FOS
GRAP		other			0.034	FOS
FUBP1		transcription regulator			0.034	STMN3
ITPR3		ion channel			0.034	PCK1
CD79A		transmembrane receptor			0.034	IL2RA
HIST1H1A		other			0.034	FOS
HAP1		other			0.034	LEP
LAMB2	-1056	enzyme			0.034	LAMB1
ID4		transcription regulator			0.034	CEBPA
CARHSP1		transcription regulator			0.034	PCK1
FTL		enzyme			0.034	TFRC
GNA14		enzyme			0.0351	ATF3,HK2,KLF6,NPR3
RAC1		enzyme			0.0371	ATF3,DUSP1,STAT3
Foxp1		transcription regulator			0.0371	FBXL16,MYH7,PCK1
CDK2AP1		other			0.0371	AXIN1,TIE1,WNT8B
MAC		complex			0.0374	EGR1,SPP1
XDH		enzyme			0.0374	CEBPA,SPP1
PLP1		other			0.0374	ATF3,PPP1R15A
SOX6		transcription regulator			0.0374	BMP6,COL2A1
SLC6A3		transporter			0.0374	FOSB,PPP1R1B
SMARCE1		transcription regulator			0.0374	CTSD,FOS
MNT		transcription regulator			0.0374	CDK4,KLF6
SGK1		kinase			0.0374	CEBPA,FABP4
ELANE		peptidase			0.0374	ELN,FOS
TBXT		transcription regulator			0.0374	ACAN,COL2A1
BACH1		transcription regulator			0.0374	ME1,SPP1
LPL		enzyme			0.0394	ACOX1,FABP4,IRS1
ATF6		transcription regulator			0.0394	ACOX1,FOS,LMF1
JINK1/2		group			0.0413	FASN,SCD
MEF2		group			0.0413	DLL4,KLF2
TET3		enzyme			0.0413	GSS,SYNE3
MPZ		other			0.0413	FDFT1,PPP1R15A
ANGPT1		growth factor			0.0413	ICAM1,MYH7
IGFBP3		other			0.0413	COL2A1,ICAM1
CDK5		kinase			0.0413	EME1,PPP1R1B
NR6A1		ligand-dependent nuclear receptor			0.0413	GDF9,RAI1
ZMPSTE24		peptidase			0.0417	ATF3,ICAM1,IGFALS
SHC1	0,872	other			0.0417	EGR1,FOS,KLF2
MBD3		other			0.0432	AXIN1,SCD,TIE1,WNT8B
Ifn gamma		complex			0.0454	ICAM1,PCK1
FUT8		enzyme			0.0454	ELN,TFRC
PDGFB		growth factor			0.0454	FOS,SPP1
HAND1		transcription regulator			0.0454	FABP4,TIE1
TFAM		transcription regulator			0.0454	ACOX1,FABP4
NFYA		transcription regulator			0.0464	FASN,PCK1,PIDD1
TAZ		enzyme			0.0464	DUSP1,KLF6,LOXL2
HOXA3		transcription regulator			0.0489	ANXA2,EGFL7,KLF2
CD3E		transmembrane receptor			0.0489	CDK4,FOS,IL2RA
ATF2		transcription regulator			0.0489	ATF3,DUSP1,PGLYRP2
mir-183		microRNA			0.0496	EGR1,IRS1
MAP2K6		kinase			0.0496	CRYAB,MYH7
NFIL3		transcription regulator			0.0496	FASN,SCD
EIF4EBP2		translation regulator			0.0496	CEBPA,EGR1
MED13		transcription regulator		0	1.64e-05	ELN,ELOVL6,FASN,GYS1,SCD,THRSP,TKT
CRY1		enzyme		0	3.76e-05	CEBPA,FOS,PCK1,PER1
TFRC	1165	transporter		0	8.12e-05	ADGRG1,ANXA2,ATF3,FOS,HK2,LRRC25,ME1,PPP1R15A
CLOCK		transcription regulator		0	0.012	CEBPA,CLIP1,DTX4,ELOVL6,FASN,ICAM1,ID1,NCOA4,PER1,SCD
ZFP36		transcription regulator		0	0.0217	FOS,ICAM1,SPP1,TFRC
BRD4		kinase		0	0.0223	CEBPA,FOS,ICAM1,IL2RA,LOXL2,SLC16A6
SOX1		transcription regulator		0	0.0336	AXIN1,DUSP1,IRS1,WNT8B
CFTR		ion channel		0	0.0382	FDFT1,OXCT1,PGLYRP1,SCD
GMNN		transcription regulator		0	0.0486	AXIN1,DUSP1,IRS1,WNT8B
CEBPB		transcription regulator		-0.031	0.0334	CEBPA,FABP4,FOS,IRS1,LEP,PCK1,PPP1R15A,SCD,SPP1,STAT3
SCD	2311	enzyme		0.054	0.00247	ACOX1,ATF3,FASN,LEP,PCK1
BHLHE40		transcription regulator		-0.085	0.000402	FASN,ID1,IL2RA,PER1
PI3K (family)		group		0.098	0.037	CTSD,FASN,FOS,KLF2,LEP
CNTF		cytokine		0.152	3.12e-08	EGR1,FASN,FOS,IRS1,LEP,OXCT1,PPP1R1B,SCD,STAT3
TSC1		other		-0.152	0.0206	CRYAB,FASN,IRS1,NME2
CBFB		transcription regulator		-0.152	0.0336	CEBPA,FABP4,ICAM1,IL2RA
PI3K (complex)		complex		-0.156	0.0232	CTSD,DLL4,DUSP1,FOS,GATA2,LEP,PPP1R1B
SMARCB1		transcription regulator		-0.156	0.0237	A2M,CYP8B1,FABP4,PCK1,PGLYRP1
Mt2		other		-0.159	0.000485	ATF3,CEBPA,FOS,LEP
Mt1		other		-0.159	0.000579	ATF3,CEBPA,FOS,LEP
MYBL2		transcription regulator		0.218	0.00291	CEBPA,ELN,GATA2,ID1
IL1RN		cytokine		0.223	0.0228	ATF3,DDX58,ICAM1,KLF6,SPP1
EGFR		kinase		-0.235	0.0185	EGR1,FASN,FOS,HK2,HSPE1,ICAM1,IQGAP2,STAT3,TUBA4A
FOS	-1087	transcription regulator		-0.254	0.00027	A2M,ACOX1,AQP3,ATF3,CLIP1,CREBBP,DEDD,EGR1,ELOVL6,FABP4,FASN,FOS,ICAM1,KLF6,PXK,SCD
NR4A1		ligand-dependent nuclear receptor		-0.272	0.00108	ACLY,APOD,CEBPA,FABP4,FASN,GYS1,HK2,IL2RA,LEP,PCK1,TALDO1
CG		complex		-0.283	0.0364	CDK4,DUSP1,EGR1,FABP4,FOS,HK2,ICAM1,KLF4,NPR3,PNOC,SPP1
NR1H4		ligand-dependent nuclear receptor		0.284	0.0208	CEBPA,CYP8B1,FASN,PCK1,SLC10A1,SPP1
CST5		other		-0.302	0.00835	ANXA2,CREBBP,EMP3,FBXO2,IQGAP2,NUDT16L1,NUMA1,PCMT1,PPL,VDAC1,WDR77
EGF		growth factor		-0.309	0.0161	CTSD,DUSP1,EGR1,FASN,FOS,IGFALS
ESR1		ligand-dependent nuclear receptor		-0.311	0.00311	ACOX1,CA12,CEBPA,CKB,CREBBP,CTSD,CYP8B1,EGR1,FOS,FOSB,ID1,IL2RA,LEP,SCD,SHANK3,SLC10A1,SPP1,TCIM
EPO		cytokine		-0.314	0.00619	FOS,ID1,STAT3,TFRC,TIE1
AGT		growth factor		-0.347	0.000144	DLL4,EGR1,FOS,ICAM1,MYH7,SPP1
FGF21		growth factor		-0.353	2.22e-06	ACLY,EGR1,FASN,FOS,LEP,ME1,PCK1
MYC		transcription regulator		-0.356	9.86e-10	ACAN,AEBP2,AXIN1,CDK4,CLEC3B,COL2A1,CRYAB,CSTB,DFFB,DUSP1,EGR1,EIF3G,FABP4,FASN,GLS2,GOT2,HK2,HSPE1,ID1,IQGAP2,IRS1,KLF4,KLF6,LAMB2,MOGS,MTHFR,MYBPH,MYH7,NOP56,PPL,SLC38A1,SPP1,STAT3,SYCP3,TFRC,TKT,WNT8B,YY1
PPARD		ligand-dependent nuclear receptor		0.378	0.0426	ACOX1,CDK4,FABP4,FASN,GOT2,ICAM1,SCD
MKNK1		kinase		-0.378	0.00158	AGRN,ANXA2,ARVCF,FOS,FOSB,LAMB2,TTC3
NFKB1		transcription regulator		-0.391	0.0377	CEBPA,DLL4,DUSP1,EGR1,FOSB,IKBKG,IL2RA
Il3		cytokine		0.394	0.00389	AATK,COL2A1,FOS,SPP1,TCP1
INS		other		-0.397	1.41e-05	ACLY,AQP3,DUSP1,EGR1,FASN,FOS,FOSB,IRS1,MT-ND4,PCK1,SCD
NR5A2		ligand-dependent nuclear receptor		-0.412	0.0185	CYP8B1,FASN,FOS,GLS2,ICAM1
BCR (complex)		complex		-0.421	0.00786	EGR1,FOS,FOSB,IL2RA,KLF4,ZBTB16
CD28		transmembrane receptor		0.437	0.00138	CBL,CDK4,DDX58,FOS,GLS2,HK2,IL2RA,STAT3,TFRC
LONP1		peptidase		0.447	5.16e-05	ANXA2,HSPE1,MT-ATP6,MT-CYB,MT-ND4,MT-ND4L,OXCT1,VDAC1
ZBTB20		transcription regulator		0.447	0.00161	FASN,IGFALS,IRS1,LEP,PCK1
Esrra		transcription regulator		0.447	0.00786	ACOX1,GYS1,OXCT1,PCK1,PPP1R1B,SPP1
SOX3		transcription regulator		0.447	0.0093	AXIN1,DUSP1,IRS1,WNT8B,ZBTB16
GATA1		transcription regulator		0.447	0.00946	AEBP2,BMP6,CD164,EGR1,FOSB,GATA2,LYL1,TFRC
ERG		transcription regulator		0.447	0.0101	ACOT8,ADGRG1,CD164,CDC42BPB,CLIP1,EGFL7,FOSB,IKBKG
TRIM24		transcription regulator		0.447	0.0278	AGRN,DDX58,NUMA1,PLEC,SPP1
IL11		cytokine		-0.447	3.74e-05	ACAN,COL2A1,FABP4,FOS,SPP1
FGF8		growth factor		-0.447	0.00581	CRYAB,FBXL16,SHC1,SPP1,TNXB
NANOG		transcription regulator		-0.447	0.0149	CNOT7,EGR1,FOS,FOSB,FOXH1,KLF4
P38 MAPK		group		-0.47	0.0389	ATF3,CEBPA,DUSP1,EGR1,FABP4,FOS,ICAM1,PCK1
ADRB		group		0.478	0.00687	ATF3,CDK4,CRYAB,FOS,ICAM1,IKBKG,KLF4
ESR2		ligand-dependent nuclear receptor		-0.478	0.0396	FOS,KLF4,LEP,MYH7,PLEC,SPP1,THBS4
PRL		cytokine		-0.488	0.00117	ANXA2,CDK4,CTSD,DDX58,DNAJA4,EGR1,FOS,ID1,IGFALS,IL2RA,SPP1
KLF4	-1103	transcription regulator		-0.49	0.018	AXIN1,CEBPA,DUSP1,IRS1,KLF4,MYH7,PPL,WNT8B
IRS2		enzyme		-0.503	4.44e-10	ACLY,CEBPA,EGR1,FABP4,FASN,FOS,IRS1,LEP,PCK1,THRSP
NR0B2		ligand-dependent nuclear receptor		0.517	4.14e-06	ACLY,ACOX1,CYP8B1,FASN,PCK1,SCD,SLC10A1,SPP1
THRB		ligand-dependent nuclear receptor		0.526	0.000274	CDK4,CTSD,FASN,FOS,ID1,ME1,MYH7,PCK1,PER1,THRSP,WNT8B
CAV1		transmembrane receptor		-0.537	0.0117	CTSD,HK2,ICAM1,ID1,LEP,RBM39
IGF1R		transmembrane receptor		0.539	0.0132	CEBPA,CTSD,EGR1,FASN,FOS,IRS1,MT-ATP6,MT-ND4,MYH7,STAT3
NR1I3		ligand-dependent nuclear receptor		-0.539	0.000245	CYP8B1,FASN,ICAM1,PCK1,PPP6R3,SCD,THRSP,TUBA4A
LIPE		enzyme		0.555	8.93e-07	ATF3,CEBPA,EGR1,FABP4,FASN,FOS,LYL1,PCK1,PER1,SCD,THRSP,TKT
AGPAT2		enzyme		-0.555	7.49e-06	ELOVL6,FABP4,FASN,LEP,SCD
TSC2		other		-0.565	2.51e-06	A2M,ANXA2,ATF3,C16orf74,CRYAB,EGR1,EMP3,FOS,HK2,IRS1,SCD,THRSP
GATA3		transcription regulator		0.61	0.00978	ELOVL6,FOS,ICAM1,IL2RA,KLF4,PPL,WDR37,ZBTB16
HSF1		transcription regulator		0.635	0.000699	ACLY,CRYAB,DNAJA4,ELAVL1,FASN,HSPE1,ICAM1,PTOV1,SCD,SHC1,TCP1
ACOX1	0,692	enzyme		-0.64	0.0347	ACOX1,ANXA2,CSTB,FABP4,FASN,KLF6
APOE		transporter		0.648	0.000447	ACOX1,ADGRB1,ADGRG1,APOD,ATF3,CTSD,CYP8B1,EGR1,ICAM1,LEP,PIDD1,PPP1R15A,SEMA6B,SORBS1,SPP1
MAP2K1/2		group		-0.652	0.00117	ATF3,DUSP1,EGR1,ELN,FOS,HK2
AMPK		complex		0.655	0.0184	EGR1,MT-ATP6,MT-CYB,PCK1
PPARA		ligand-dependent nuclear receptor		0.66	0.000903	ACOT8,ACOX1,ANXA2,AQP3,CDK4,CEBPA,CYP8B1,ELOVL6,FABP4,FASN,FDFT1,FOS,GOT2,PCK1,SCD,SYCP3,TALDO1
TP53		transcription regulator		-0.662	1.19e-05	A2M,ACLY,ADGRB1,AQP3,ATF3,CDK4,CEBPA,CKB,COL2A1,COQ6,CRYAB,CSTB,CTSD,DEK,DFFB,DNAJA4,DNAJC11,DNM2,DUSP1,EGR1,FABP4,FASN,FBXO22,FDFT1,FOS,GLS2,HK2,ID1,IDH3G,IL2RA,IRS1,KLF6,LAMB2,ME1,NOXA1,OXA1L,PCCA,PGLYRP2,PIDD1,PIK3R4,SCD,SORBS1,SPP1,STAT3,TALDO1,TCTN1,TFRC,THBS4,TKT,VDAC1,WNT8B
Gsk3		group		0.728	4.09e-05	CEBPA,COL2A1,FABP4,FASN,FOSB,ICAM1,SPP1
SP1		transcription regulator		-0.728	0.0193	ATF3,CEBPA,COL2A1,CRYAB,EGR1,HK2,KLF4,MYH7,PCK1,SIGIRR,SPP1,STAT3,YY1
CEBPA	0,974	transcription regulator		0.739	0.000859	A2M,ACLY,CDK4,CEBPA,FABP4,FASN,FOS,GATA2,ID1,LEP,LYL1,PCK1,PPL,SCD,SPP1
Pkc(s)		group		-0.761	0.00532	ATF3,EGR1,FABP4,FOS,KLF6,PER1,PPP1R15A
ATF3	-1905	transcription regulator		0.762	0.00126	ATF3,CDK4,ICAM1,ID1,PCK1,PPP1R15A
AKT1		kinase		-0.762	0.0237	FOSB,GSS,IL2RA,LEP,PPP1R1B
PGR		ligand-dependent nuclear receptor		0.765	0.0267	ACOX1,CEBPA,FOS,ICAM1,ID1,KLF4,LAMB2
ERK1/2		group		-0.777	0.00907	CEBPA,EGR1,FABP4,FOS,FOSB,HK2,ICAM1,ID1,SPP1
FADD		other		0.816	0.00169	DDX58,EGR1,FOS,ICAM1,KLF6,PPP1R15A
KRAS		enzyme		0.816	0.0177	ACLY,AGRN,CRYAB,ELN,FASN,LYL1,MT-ND4,NME2,SCD,STAT3,TCP1
SLC13A1		transporter		-0.816	0.00503	ACLY,ELOVL6,HK2,PCK1,SCD,SPP1
HOXA10		transcription regulator		-0.816	0.00786	ID1,ME1,SCD,THRSP,TNXB,TTC3
NOS2		enzyme		-0.816	0.0108	FABP4,FASN,IRS1,ITIH4,KLF6,LEP,MYH7,TKT
IL6		cytokine		-0.82	0.0121	A2M,ADGRB1,BMP6,CRYAB,EGR1,FOS,ICAM1,ID1,IRS1,LEP,PPP1R15A,SLC10A1,STAT3
CSF3		cytokine		-0.831	0.0292	CDK4,CEBPA,FOS,STAT3
PTEN		phosphatase		-0.847	0.00197	ACOX1,ATF3,CA12,CDK4,CEBPA,FABP4,FASN,FOS,GSS,IDH3G,MT-ATP6,MT-CYB,NME2,SCD,STAT3
BMP2		growth factor		-0.848	0.00126	COL2A1,FABP4,FOSB,ID1,KLF4,SPP1
PNPLA2		enzyme		0.861	0.000398	ACOX1,FASN,ICAM1,IRS1,LEP
CYP19A1		enzyme		-0.865	0.0253	ACOX1,FASN,IRS1,LEP
ARNTL		transcription regulator		0.883	0.000452	CEBPA,ELOVL6,FASN,PER1,SCD
IFNG		cytokine		-0.91	0.00107	ATF3,BMP6,CDK4,CEBPA,CTSD,DDX58,DUSP1,ELAVL1,ELN,FASN,FOSB,HK2,ICAM1,IL2RA,IRS1,ITPK1,KLF2,KLF6,LAMB2,PCK1,PPP1R1B,SBF1,SBNO2,SPP1,STAT3,ZBTB16
Nr1h		group		0.926	0.00253	ACLY,APOD,BMP6,ELOVL6,FASN,SBNO2,SCD,ZBTB16
miR-34a-5p (and other miRNAs w/seed GGCAGUG)		mature microRNA		0.927	0.00476	ATF3,CDK4,ICAM1,KLF4
DDX58	0,867	enzyme		-0.927	0.0228	DDX58,GEM,KLF4,SPP1
REL		transcription regulator		-0.928	0.0111	AP5Z1,COPS4,FOS,ICAM1,IL2RA,PPP1R15A,PPP6R3,SORBS1,STAT3
CIDEC		other		0.94	0.00395	ACOX1,FASN,LEP,SCD
HGF		growth factor		-0.963	0.0109	COL2A1,EGR1,FOS,HLX,ICAM1,NEK4,NUMA1
Mek		group		-0.966	0.0406	CRYAB,DDX58,EGR1,FASN,ID1,LEP,SLC16A6
HTT		transcription regulator		0.984	0.000596	AGRN,ATF3,CA12,CEBPA,CEPT1,CREBBP,CRYAB,DNAI1,EGR1,EMP3,FOS,GSS,HSPE1,KLF4,MYT1L,PER1,PNOC,PPP1R1B,SPP1
STAT3	-0,940	transcription regulator		-0.999	0.000673	A2M,EGR1,EME1,FASN,FOS,HK2,ICAM1,ID1,IL2RA,LEP,MT-ATP6,MT-CYB,MT-ND4,MT-ND4L,MYH7,PCK1,STAT3
ING1		transcription regulator		1000	0.00208	DEK,DIDO1,SPP1,TPT1
CASP1		peptidase		1000	0.00234	ACOX1,DFFB,FASN,SCD
CCND1		transcription regulator		1000	0.0185	AQP3,CDK4,ELAVL1,ID1,LAMB2,MTMR1,RNF170,SPP1,TALDO1,TMEM204
COLQ		other		1000	0.0306	AGRN,COL2A1,LAMB1,LAMB2
Pka		complex		-1000	0.00207	DUSP1,EGR1,FOS,GDF9,LEP,PPP1R1B
SOCS1		other		-1000	0.00902	A2M,CDK4,DDX58,DUSP1,ICAM1,NOXA1
H2AFY		other		-1000	0.0241	ANXA2,EGR1,ID1,THRSP
CLPP		peptidase		-1000	0.0253	DCHS1,IDH3G,TALDO1,TKT
Hdac		group		1011	0.0401	ATF3,EGR1,FOS,KLF6,SPP1,THBS4
CDKN1B		kinase		1067	0.0299	ARL10,CDK4,CPSF2,EGR1,STAT3
ID1	-1825	transcription regulator		-1069	0.00147	DTX4,EGR1,FABP4,ICAM1,SCD
ELK1		transcription regulator		-1091	0.00395	BRF1,EGR1,FOS,SPP1
THRA		ligand-dependent nuclear receptor		-1091	0.00503	CEBPA,FOS,MYH7,PCK1,PCP2,THRSP
VEGFA		growth factor		-1099	0.0155	CSTB,DLL4,EGR1,FABP4,FOS,ICAM1
PSEN1		peptidase		-1106	0.00529	ARL11,ATP6V1E1,C11orf1,CKB,CTSD,DUSP1,FOS,GOT2,HSPE1,TNXB,TPT1,TUBA4A,TUBB2B,VDAC1
RIPK2		kinase		-1119	0.0279	ACOX1,FASN,ICAM1,SCD
AHR		ligand-dependent nuclear receptor		-1128	0.000234	A2M,ACOX1,CDK4,CEBPA,CTSD,FABP4,FOS,HK2,KLF2,MT-CYB,MT-ND4,MYH7,PCK1,SCD,STAT3
CREBBP	-1182	transcription regulator		-1131	0.000105	CBL,CEBPA,CKB,COL2A1,CYP8B1,DUSP1,EGR1,FABP4,FOS,FOSB,IL2RA,KLF2,PCK1,RNASEL,TM2D2,WNT8B
ACACB		enzyme		-1131	0.000131	ACLY,FASN,LEP,SCD
FOXO4		transcription regulator		1134	0.000444	ACLY,ELOVL6,FABP4,FASN,FDFT1,SCD,TIE1
SPIB		transcription regulator		-1134	0.000555	ATF3,BMP6,COL2A1,EGR1,GEM,IL2RA,KLF6
LEP	1376	growth factor		-1150	2.57e-05	ACLY,ACOX1,DFFB,ELOVL6,FABP4,FASN,FOS,ICAM1,IRS1,LEP,MT-CYB,MT-ND4,NPR2,PCK1,SCD,STAT3,THRSP
CXCL12		cytokine		-1172	0.00786	FOS,ID1,LOXL2,NUMA1,ZBTB16
MAP2K1		kinase		-1185	0.001	ADGRG1,ATF3,CRYAB,DUSP1,FOS,IRS1
TRIB1		kinase		-1192	5.61e-06	ACOX1,CEBPA,FASN,SCD
TFE3		transcription regulator		1195	2.15e-08	CKB,FASN,HK2,KLF2,MT-ATP6,MT-CYB,SCD,THRSP
PTH		other		-1207	0.0127	DUSP1,FOS,FOSB,SPP1,THBS4
TXNIP		other		-1225	0.00434	CYP8B1,FASN,ICAM1,THRSP
SRF		transcription regulator		-1236	0.0259	CDK4,CT55,EGR1,FOS,FOSB,GPATCH4,MYH7,PGLYRP1,SLC6A4
PPARGC1A		transcription regulator		1259	0.000113	ADGRG1,APOD,COL2A1,CYP8B1,FABP4,FASN,GOT2,HK2,ME1,MYH7,OXCT1,PCK1,SCD,TXNRD2
FAS		transmembrane receptor		1264	0.0299	EGR1,ICAM1,PPP1R15A,SHC1,SPP1
MAPK9		kinase		1287	0.00095	ACLY,BRF1,EGR1,FASN,FOS,KLF6,NME2,PPP1R15A,SCD
PEBP1		other		1342	0.000197	ACLY,ELOVL6,FASN,PCK1,SCD
SFRP1		transmembrane receptor		-1342	0.000121	ACLY,ELOVL6,FASN,PCK1,SCD
ELAVL1	0,978	other		-1342	0.0142	APOD,ATF3,DUSP1,ELAVL1,GLS2,GSS,PCGF2,STAT3
TGFB1		growth factor		-1367	0.00739	ACAN,CDK4,COL2A1,ELN,FASN,FOS,ICAM1,ID1,IL2RA,IRS1,ITPK1,KLF2,KLF4,MXD3,MYH7,NME2,PPP1R1B,SCD,SPP1,STAT3
NR1I2		ligand-dependent nuclear receptor		1386	0.00389	ACOX1,CEBPA,EGR1,ELOVL6,FASN,IL2RA,SCD,STAT3
PPARGC1B		transcription regulator		1387	0.0011	CKB,FASN,HK2,MT-ATP6,SCD
PRKCB		kinase		-1400	0.000265	CYP8B1,EGR1,FASN,FOS,MYH7
TREM1		transmembrane receptor		-1408	0.0479	ATF3,EGR1,GEM,LRFN4,PGLYRP1,SIGIRR,SPP1
CD36		transmembrane receptor		-1414	0.0415	FASN,ICAM1,LEP,SCD
SMARCA4		transcription regulator		1425	0.00104	A2M,ADGRG1,BIRC7,EGR1,ELOVL6,EMP3,FABP4,FOS,GYS1,ICAM1,LOXL2,MYBPH,MYT1L,OXCT1,PIDD1,SPP1,TCIM,TMEM204,USP24,YY1
N-cor		group		-1432	0.0288	ELOVL6,FABP4,FASN,PCK1,SCD
PCGEM1		other		1446	0.000725	ACLY,ACOX1,FASN,HK2,TALDO1
NCOA2		transcription regulator		1446	0.00476	CEBPA,EGR1,ELOVL6,FABP4,FASN,PCK1
BMP4		growth factor		-1446	0.0465	ADGRG1,CEBPA,COL2A1,GATA2,KLF4
PTGS2		enzyme		-1455	0.00242	ANXA2,DUSP1,EGR1,FABP4,FOS,ICAM1,ID1,LEP
NCOA1		transcription regulator		1480	7.62e-06	AGRN,CEBPA,EGR1,FABP4,FOS,LEP,NELFCD,PCK1,RFX1,SORBS1,THRSP
HDAC1		transcription regulator		-1481	0.00827	ACAN,CEBPA,COL2A1,DUSP1,EGR1,ID1,NASP,PCK1,SPP1
LIF		cytokine		-1491	0.00786	FOS,HK2,IL2RA,LEP,SPP1,STAT3
MIF		cytokine		-1491	0.0127	DUSP1,FASN,FOS,ICAM1,IL2RA
GPER1		G-protein coupled receptor		-1492	2.17e-05	ATF3,DUSP1,EGR1,FASN,FOS,FOSB,PPP1R15A
NR3C1		ligand-dependent nuclear receptor		-1532	0.000386	A2M,AATK,CEBPA,CRYAB,CSRNP1,DUSP1,EGR1,ELMOD3,FOS,GEM,ICAM1,IGFALS,LEP,PCK1,PER1,PPP1R15A,PTRH2,SLC38A1,SPP1,STAT3,TM2D2,TUBA4A,WDR37
PRMT5		enzyme		1535	8.49e-05	CEBPA,CYP8B1,FABP4,FASN,LEP
IL15		cytokine		1557	0.000905	CDK4,CREBBP,HK2,HLX,IL2RA,LEP,TALDO1,TFRC,TKT,YY1
ESRRA		ligand-dependent nuclear receptor		1588	0.00645	ACOX1,CEBPA,CKB,FABP4,HK2,MYH7,PPP1R1B,SPP1
IL1B		cytokine		-1598	0.000138	A2M,ACAN,ATF3,COL2A1,CSRNP1,CYP8B1,DUSP1,EGR1,ELAVL1,FOS,FOSB,GEM,ICAM1,IGFALS,IL2RA,IRS1,LEP,SLC10A1,SPP1,TCIM
DNMT3A		enzyme		1633	0.0412	GSS,IRS1,MYH7,SHC1,SPP1,SYNE3
STK11		kinase		1633	0.0416	CTSD,GOT2,ID1,NME2,SPP1,TALDO1,TKT
CD3 group		group		1650	3.11e-06	FASN,GLS2,HK2,IL2RA,KLF2,SCD,STAT3,TFRC
IRS1	1013	enzyme		1662	1.52e-06	BMP6,CEBPA,EGR1,FABP4,FASN,FOS,IRS1,KLF4,LEP,PCK1,SPP1,TNXB
FGF19		growth factor		-1664	1.06e-06	ACLY,CYP8B1,EGR1,FASN,SCD,THRSP
FOXO3		transcription regulator		-1706	0.00213	ACLY,EGR1,FABP4,FASN,FOS,FOSB,GATA2,ICAM1,TIE1
SOCS3		phosphatase		1708	4.76e-06	ATF3,FASN,FOS,IGFALS,IRS1,LEP,PCK1,SCD
CREM		transcription regulator		-1709	0.00368	ATF3,CSRNP1,EGR1,FOS,PER1,PPP1R15A,SIK1/SIK1B
OSM		cytokine		-1709	0.00558	CEBPA,EGR1,FASN,FOS,SBNO2,STAT3
SREBF1		transcription regulator		1712	0.00079	ACLY,ADGRG1,CEBPA,ELOVL6,FASN,FDFT1,HK2,LEP,PCK1,SCD,THRSP
MEF2D		transcription regulator		-1718	0.00846	FOS,FOSB,KLF2,MYH7
MAPK8		kinase		-1744	0.00177	BRF1,DUSP1,EGR1,FOS,IL2RA,KLF6,LEP
Growth hormone		group		-1766	0.00293	FABP4,FASN,FOS,ID1,IGFALS,PCK1,PPP1R15A,SLC7A9,TKT
MTORC1		complex		1773	0.00846	FASN,HK2,KLF4,SCD
TLR2		transmembrane receptor		-1783	0.0327	ATF3,DUSP1,ICAM1,IL2RA,KLF2,LEP
MAPK14		kinase		-1793	0.00465	DUSP1,ELAVL1,FASN,FOS,ICAM1,PCK1,SIGIRR
TCF7L2		transcription regulator		1840	0.00389	AATK,ADGRG1,APOD,AQP3,GSS,ID1,IRS1,ME1,PCK1,RNF13,SPP1,TBC1D5,TMEM63A
IGF1		growth factor		-1869	0.00262	CTSD,DUSP1,EGR1,ELN,FABP4,FOS,GATA2,ID1,IRS1,LEP,SPP1
FASN	1691	enzyme		1885	8.05e-05	ACLY,ACOX1,ELOVL6,FABP4,FASN,PCK1,SCD
Jnk		group		-1897	0.0109	DUSP1,EGR1,FABP4,FOS,FOSB,ICAM1,KLF6
NR1H2		ligand-dependent nuclear receptor		1901	0.0805	ELOVL6,FASN,FDFT1,SCD
Akt		group		1912	0.00329	CTSD,DLL4,FABP4,FOS,GSS,LEP,PCK1,PPP1R1B
CTNNB1		transcription regulator		-1912	0.0223	ACLY,APOD,CEBPA,CYP8B1,EGR1,FABP4,FASN,GATA2,IRS1,LAMB1,ME1,PCCA,SCD,SLC16A6,SPP1,STAT3,TUBB2B
GHRL		growth factor		1940	0.000806	FASN,FOS,LEP,SCD
NR1H3		ligand-dependent nuclear receptor		1951	0.463	ATF3,FASN,FDFT1,SCD
SRC		kinase		-1959	0.00784	DUSP1,FOS,ICAM1,ID1
PTPN1		phosphatase		1964	0.00846	DUSP1,FASN,IRS1,LEP
DDIT3		transcription regulator		-1964	0.0112	ATF3,CEBPA,PPP1R15A,STAT3
JUNB		transcription regulator		-1964	0.0543	ACLY,ATF3,FASN,SCD
CCNC		other		1969	0.00109	CEBPA,FABP4,FASN,SCD
PML		transcription regulator		-1969	0.0115	ACOX1,CIAPIN1,FASN,LEP,SCD
MAPK1		kinase		-1969	1	DDX58,DUSP1,EGR1,FOS
NRG4		growth factor		-1977	3.76e-05	ACOX1,FASN,ME1,SCD
COL18A1		other		1982	0.0306	FOS,ICAM1,ID1,STAT3
EIF4E		translation regulator		1982	0.116	CDK4,CEBPA,DEDD,PHF5A,SLC6A4
MLXIPL		transcription regulator		1990	5.75e-05	ACLY,ELOVL6,FASN,SCD,THRSP
TCR		complex		-1990	0.115	APOD,DDX58,EGR1,FOS,IL2RA,SPP1,STAT3,TALDO1
INSR		kinase		1992	0.00128	ATF3,CEBPA,CSTB,DEK,DUSP1,EGR1,FABP4,FASN,FDFT1,FOS,GOT2,IRS1,MYH7,RNF13,RPL7A,SCD
